# Supplementary material for: Elucidation of Relevant Neuroinflammation Mechanisms Using Gene Expression Profiling in Patients with Amyotrophic Lateral Sclerosis
Source: PLoS One. 2016 Nov 3;11(11):e0165290. doi: 10.1371/journal.pone.0165290 (PMC5094695; doi:10.1371/journal.pone.0165290)
Supplement: S1 Table — Raw data of RNA sequencing to identify genes differentially expressed between ALS patients and controls; 17,025 differentially expressed transcripts were obtained. (XLSX) [file pone.0165290.s002.xlsx]

## Sheet: Supplementary Table 1
S1 Table. Raw data for 17,025 differentially expressed transcripts
transcript	geneID	gene	desc	(ALS1+ALS2+ALS3)_P4/(Nor1+Nor2+Nor3)_P4.fc	(ALS1+ALS2+ALS3)_P4/(Nor1+Nor2+Nor3)_P4.volume	FPKM_ALS_P4	FPKM_Normal_P4
NM_000014	2	A2M	alpha-2-macroglobulin	-2.03696	1.47841	1.75867	3.29373
NM_000015	10	NAT2	N-acetyltransferase 2 (arylamine N-acetyltransferase)	1.01573	0	0	0
NM_000016	34	ACADM	acyl-CoA dehydrogenase, C-4 to C-12 straight chain	1.0627	2.87885	6.32015	6.3528
NM_000017	35	ACADS	acyl-CoA dehydrogenase, C-2 to C-3 short chain	1.22325	2.26438	4.40614	3.4472
NM_000018	37	ACADVL	acyl-CoA dehydrogenase, very long chain	1.05555	6.25234	80.9755	73.5255
NM_000019	38	ACAT1	acetyl-CoA acetyltransferase 1	1.17201	3.89012	15.3623	13.0763
NM_000020	94	ACVRL1	activin A receptor type II-like 1	-1.48404	2.65769	5.79545	7.0029
NM_000021	5663	PSEN1	presenilin 1	1.32959	2.04507	4.81372	2.67845
NM_000022	100	ADA	adenosine deaminase	-1.72476	3.72062	7.94748	16.9572
NM_000023	6442	SGCA	sarcoglycan, alpha (50kDa dystrophin-associated glycoprotein)	3.34162	0	1.75736	0
NM_000024	154	ADRB2	adrenergic, beta-2-, receptor, surface	1.38821	0.396503	0.543363	0.206947
NM_000026	158	ADSL	adenylosuccinate lyase	-1.03863	4.73564	24.2512	26.553
NM_000027	175	AGA	aspartylglucosaminidase	1.00101	3.33948	8.47512	9.31372
NM_000029	183	AGT	angiotensinogen (serpin peptidase inhibitor, clade A, member 8)	1.6075	0.789952	2.3003	0.49201
NM_000031	210	ALAD	aminolevulinate dehydratase	-1.04465	3.47654	9.93362	10.676
NM_000033	215	ABCD1	ATP-binding cassette, sub-family D (ALD), member 1	1.16816	2.77384	5.77006	5.57773
NM_000035	229	ALDOB	aldolase B, fructose-bisphosphate	1.00306	0.0222004	0.050366	0.01673
NM_000038	324	APC	adenomatous polyposis coli	-1.20669	1.09179	1.77115	1.41772
NM_000039	335	APOA1	apolipoprotein A-I	1.11082	0.126412	0.089643	0.058316
NM_000041	348	APOE	apolipoprotein E	1.35851	0.95215	1.18638	0.745962
NM_000043	355	FAS	Fas (TNF receptor superfamily, member 6)	-1.04218	4.22774	17.6552	18.5084
NM_000044	367	AR	androgen receptor	1.36864	0	0.062852	0
NM_000048	435	ASL	argininosuccinate lyase	2.82614	3.01084	10.9414	4.32492
NM_000049	443	ASPA	aspartoacylase	-1.24872	0.52533	0.198841	0.694219
NM_000051	472	ATM	ataxia telangiectasia mutated	-1.27988	2.3808	2.66368	5.13901
NM_000052	538	ATP7A	ATPase, Cu++ transporting, alpha polypeptide	-1.11956	0.870754	1.77486	1.00499
NM_000053	540	ATP7B	ATPase, Cu++ transporting, beta polypeptide	-1.0095	0.502592	1.13584	0.481469
NM_000055	590	BCHE	butyrylcholinesterase	-2.14037	0.862907	0.450805	2.04206
NM_000056	594	BCKDHB	branched chain keto acid dehydrogenase E1, beta polypeptide	-1.02305	2.61506	5.79974	5.42345
NM_000057	641	BLM	Bloom syndrome, RecQ helicase-like	1.07658	0.330832	0.408099	0.259769
NM_000060	686	BTD	biotinidase	3.49124	1.74174	3.61102	1.16064
NM_000062	710	SERPING1	serpin peptidase inhibitor, clade G (C1 inhibitor), member 1	-1.11074	2.30174	9.12325	4.43092
NM_000064	718	C3	complement component 3	1.43712	2.76052	14.1608	4.91955
NM_000070	825	CAPN3	calpain 3, (p94)	1.26988	0.313738	0.537274	0.167351
NM_000071	875	CBS	cystathionine-beta-synthase	1.06573	4.37023	24.908	19.3851
NM_000075	1019	CDK4	cyclin-dependent kinase 4	-1.11168	5.84421	50.7446	58.8252
NM_000076	1028	CDKN1C	cyclin-dependent kinase inhibitor 1C (p57, Kip2)	1.57083	0	0.331014	0
NM_000077	1029	CDKN2A	cyclin-dependent kinase inhibitor 2A (melanoma, p16, inhibits CDK4)	2.14493	0	1.64425	0
NM_000079	1134	CHRNA1	cholinergic receptor, nicotinic, alpha 1 (muscle)	-1.03101	0.0239935	0.033508	0.043507
NM_000081	1130	LYST	lysosomal trafficking regulator	1.09192	1.48203	2.73667	1.75193
NM_000082	1161	ERCC8	excision repair cross-complementing rodent repair deficiency, complementation group 8	-1.11129	2.07797	3.677	3.55896
NM_000083	1180	CLCN1	chloride channel 1, skeletal muscle	1.00748	0.0086427	0.011211	0.007203
NM_000086	1201	CLN3	ceroid-lipofuscinosis, neuronal 3	1.24393	3.48074	10.9933	9.2334
NM_000088	1277	COL1A1	collagen, type I, alpha 1	140.791	0	4100.05	0
NM_000089	1278	COL1A2	collagen, type I, alpha 2	171.638	0	4413.35	0
NM_000090	1281	COL3A1	collagen, type III, alpha 1	-1.59856	9.39255	750.872	782.722
NM_000091	1285	COL4A3	collagen, type IV, alpha 3 (Goodpasture antigen)	-1.00052	0.0125935	0	0.011736
NM_000092	1286	COL4A4	collagen, type IV, alpha 4	-1.12604	0.0565519	0.02344	0.17076
NM_000093	1289	COL5A1	collagen, type V, alpha 1	-1.21689	7.31968	141.841	167.425
NM_000094	1294	COL7A1	collagen, type VII, alpha 1	-2.09629	1.83645	0	4.67308
NM_000095	1311	COMP	cartilage oligomeric matrix protein	-1.41409	6.13766	78.1246	83.1243
NM_000097	1371	CPOX	coproporphyrinogen oxidase	-1.07018	2.92941	5.82153	7.1254
NM_000098	1376	CPT2	carnitine palmitoyltransferase 2	1.0099	2.41379	4.23743	4.52658
NM_000099	1471	CST3	cystatin C	-1.1547	7.87283	213.957	239.937
NM_000100	1476	CSTB	cystatin B (stefin B)	1.09162	7.84332	190.713	207.583
NM_000101	1535	CYBA	cytochrome b-245, alpha polypeptide	1.52326	6.92271	118.47	100.991
NM_000103	1588	CYP19A1	cytochrome P450, family 19, subfamily A, polypeptide 1	1.05559	0	0.084242	0
NM_000104	1545	CYP1B1	cytochrome P450, family 1, subfamily B, polypeptide 1	-2.24016	5.22286	61.4671	56.0034
NM_000107	1643	DDB2	damage-specific DNA binding protein 2, 48kDa	1.00411	3.89824	13.3898	14.1723
NM_000108	1738	DLD	dihydrolipoamide dehydrogenase	1.3863	3.13478	5.83735	6.70922
NM_000110	1806	DPYD	dihydropyrimidine dehydrogenase	-1.2933	3.5065	9.87528	12.3812
NM_000112	1836	SLC26A2	solute carrier family 26 (sulfate transporter), member 2	-1.0744	1.80985	3.52069	2.71396
NM_000113	1861	TOR1A	torsin family 1, member A (torsin A)	1.06156	4.60067	22.3525	22.7714
NM_000117	2010	EMD	emerin	1.08475	5.56462	41.3604	44.4213
NM_000121	2057	EPOR	erythropoietin receptor	1.14575	0.319053	0.341443	0.21637
NM_000122	2071	ERCC3	excision repair cross-complementing rodent repair deficiency, complementation group 3 (xeroderma pigmentosum group B complementing)	-1.13664	3.589	9.99755	12.2417
NM_000123	2073	ERCC5	excision repair cross-complementing rodent repair deficiency, complementation group 5	-1.04674	3.43297	10.1634	10.3068
NM_000124	2074	ERCC6	excision repair cross-complementing rodent repair deficiency, complementation group 6	-1.12954	1.308	0.822682	1.70367
NM_000126	2108	ETFA	electron-transfer-flavoprotein, alpha polypeptide	-1.10582	5.22406	30.7113	38.4753
NM_000127	2131	EXT1	exostosin 1	-1.12279	5.87928	62.0211	60.9424
NM_000129	2162	F13A1	coagulation factor XIII, A1 polypeptide	1.02994	0.0100379	0.050224	0.00472
NM_000130	2153	F5	coagulation factor V (proaccelerin, labile factor)	1.00855	0	0.005667	0
NM_000135	2175	FANCA	Fanconi anemia, complementation group A	1.97126	0	1.5182	0
NM_000136	2176	FANCC	Fanconi anemia, complementation group C	1.0821	0.998764	0.554794	0.990142
NM_000137	2184	FAH	fumarylacetoacetate hydrolase (fumarylacetoacetase)	-1.48717	2.36909	5.68998	5.60361
NM_000138	2200	FBN1	fibrillin 1	-1.48044	5.78566	148.689	67.1824
NM_000140	2235	FECH	ferrochelatase	1.27436	1.42849	1.84973	1.46297
NM_000141	2263	FGFR2	fibroblast growth factor receptor 2	1.67022	0.498414	1.52669	0.231795
NM_000142	2261	FGFR3	fibroblast growth factor receptor 3	1.30553	0	0.12432	0
NM_000143	2271	FH	fumarate hydratase	1.39392	4.23516	20.7506	15.307
NM_000144	2395	FXN	frataxin	-1.01888	0.667747	0.388625	0.667488
NM_000146	2512	FTL	ferritin, light polypeptide	1.26381	11.2751	3161.9	2079.14
NM_000147	2517	FUCA1	fucosidase, alpha-L- 1, tissue	2.20757	2.47297	6.50921	2.98807
NM_000148	2523	FUT1	fucosyltransferase 1 (galactoside 2-alpha-L-fucosyltransferase, H blood group)	1.0168	0.00956241	0.017765	0.005669
NM_000153	2581	GALC	galactosylceramidase	-1.08901	2.56701	4.96944	5.41779
NM_000154	2584	GALK1	galactokinase 1	1.2682	3.84214	13.8334	12.1336
NM_000155	2592	GALT	galactose-1-phosphate uridylyltransferase	1.21559	3.70566	11.7117	11.2284
NM_000156	2593	GAMT	guanidinoacetate N-methyltransferase	1.29582	4.6132	18.5916	20.9379
NM_000157	2629	GBA	glucosidase, beta, acid	1.16287	5.91464	57.4559	54.9753
NM_000158	2632	GBE1	glucan (1,4-alpha-), branching enzyme 1	-1.58134	4.95131	27.0417	38.4058
NM_000159	2639	GCDH	glutaryl-CoA dehydrogenase	6.65683	0	5.3118	0
NM_000161	2643	GCH1	GTP cyclohydrolase 1	-1.07837	0.827563	1.13693	0.912143
NM_000165	2697	GJA1	gap junction protein, alpha 1, 43kDa	-1.10757	6.51206	130.649	97.3932
NM_000168	2737	GLI3	GLI family zinc finger 3	1.20291	2.58259	2.28746	4.69605
NM_000169	2717	GLA	galactosidase, alpha	1.49837	3.17842	9.38824	6.65957
NM_000170	2731	GLDC	glycine dehydrogenase (decarboxylating)	1.02483	0.0316989	0.039192	0.015452
NM_000173	2811	GP1BA	glycoprotein Ib (platelet), alpha polypeptide	-1.06123	0.355126	0.348921	0.379075
NM_000175	2821	GPI	glucose-6-phosphate isomerase	-1.10072	4.6188	40.9167	25.2539
NM_000177	2934	GSN	gelsolin	-1.62529	5.58021	0	59.8329
NM_000178	2937	GSS	glutathione synthetase	1.01325	4.56845	22.9641	22.7878
NM_000179	2956	MSH6	mutS homolog 6 (E. coli)	-1.31678	2.84124	7.92834	7.50908
NM_000181	2990	GUSB	glucuronidase, beta	-1.22288	3.64554	9.7282	13.2349
NM_000182	3030	HADHA	hydroxyacyl-CoA dehydrogenase/3-ketoacyl-CoA thiolase/enoyl-CoA hydratase (trifunctional protein), alpha subunit	1.03542	5.13958	37.6665	33.6576
NM_000183	3032	HADHB	hydroxyacyl-CoA dehydrogenase/3-ketoacyl-CoA thiolase/enoyl-CoA hydratase (trifunctional protein), beta subunit	-1.03141	5.37806	42.668	41.6521
NM_000185	3053	SERPIND1	serpin peptidase inhibitor, clade D (heparin cofactor), member 1	1.01219	0.0129598	0.012422	0.008224
NM_000186	3075	CFH	complement factor H	1.24077	1.72405	4.44905	2.05148
NM_000187	3081	HGD	homogentisate 1,2-dioxygenase	1.01211	0.0596418	0.093195	0.041025
NM_000188	3098	HK1	hexokinase 1	-1.0786	5.63555	51.1491	50.8692
NM_000189	3099	HK2	hexokinase 2	-1.0612	2.25274	3.57429	4.07461
NM_000190	3145	HMBS	hydroxymethylbilane synthase	1.19888	3.14075	8.22008	7.31439
NM_000191	3155	HMGCL	3-hydroxymethyl-3-methylglutaryl-CoA lyase	-1.0739	4.05546	14.569	16.5716
NM_000194	3251	HPRT1	hypoxanthine phosphoribosyltransferase 1	1.03031	3.67663	11.2366	11.9459
NM_000195	3257	HPS1	Hermansky-Pudlak syndrome 1	-3.4735	2.96476	14.4965	15.2383
NM_000196	3291	HSD11B2	hydroxysteroid (11-beta) dehydrogenase 2	-1.01526	0.0240718	0.023788	0.029333
NM_000199	6448	SGSH	N-sulfoglucosamine sulfohydrolase	1.33941	4.23264	20.1795	15.591
NM_000201	3383	ICAM1	intercellular adhesion molecule 1	1.0618	3.24753	10.3313	8.46496
NM_000202	3423	IDS	iduronate 2-sulfatase	-1.15376	4.15438	17.5957	18.5146
NM_000203	3425	IDUA	iduronidase, alpha-L-	1.14401	3.70491	8.11645	11.5545
NM_000204	3426	CFI	complement factor I	1.11048	0.647077	0.469337	0.555322
NM_000208	3643	INSR	insulin receptor	-1.1998	0.617936	0.991097	0.756655
NM_000210	3655	ITGA6	integrin, alpha 6	1.13014	2.70615	7.66096	5.37773
NM_000212	3690	ITGB3	integrin, beta 3 (platelet glycoprotein IIIa, antigen CD61)	1.08862	1.52435	2.02334	1.83952
NM_000213	3691	ITGB4	integrin, beta 4	1.04385	0	0.033667	0
NM_000214	182	JAG1	jagged 1	-2.02272	2.58005	3.79897	8.03622
NM_000215	3718	JAK3	Janus kinase 3	1.04497	0.242462	0.310126	0.196078
NM_000216	3730	KAL1	Kallmann syndrome 1 sequence	1.01126	0.0222817	0.025598	0.013336
NM_000217	3736	KCNA1	potassium voltage-gated channel, shaker-related subfamily, member 1 (episodic ataxia with myokymia)	-1.02284	0.0475819	0.028529	0.05369
NM_000220	3758	KCNJ1	potassium inwardly-rectifying channel, subfamily J, member 1	1.03561	0.0368048	0.012028	0.01615
NM_000224	3875	KRT18	keratin 18	-4.24844	3.44039	10.1192	24.1787
NM_000226	3857	KRT9	keratin 9	-1.00546	0.0522482	0.022192	0.045168
NM_000230	3952	LEP	leptin	-1.09449	0.338878	0.133632	0.386712
NM_000231	6445	SGCG	sarcoglycan, gamma (35kDa dystrophin-associated glycoprotein)	1.06784	0.566427	1.6984	0.495631
NM_000232	6443	SGCB	sarcoglycan, beta (43kDa dystrophin-associated glycoprotein)	-1.05203	4.41168	31.6262	21.1925
NM_000234	3978	LIG1	ligase I, DNA, ATP-dependent	1.48728	1.65464	3.72812	1.69461
NM_000235	3988	LIPA	lipase A, lysosomal acid, cholesterol esterase	1.07563	5.50911	57.917	43.2366
NM_000236	3990	LIPC	lipase, hepatic	1.29606	0	0.141727	0
NM_000239	4069	LYZ	lysozyme	1.02988	0	0.070227	0
NM_000240	4128	MAOA	monoamine oxidase A	1.32863	0.4776	1.09631	0.290756
NM_000242	4153	MBL2	mannose-binding lectin (protein C) 2, soluble	1.005	0	0.021111	0
NM_000245	4233	MET	met proto-oncogene (hepatocyte growth factor receptor)	1.46196	3.53878	16.4937	8.85782
NM_000246	4261	CIITA	class II, major histocompatibility complex, transactivator	1.01278	0.0503174	0.050889	0.032799
NM_000249	4292	MLH1	mutL homolog 1, colon cancer, nonpolyposis type 2 (E. coli)	1.0637	2.99144	7.22508	6.94509
NM_000250	4353	MPO	myeloperoxidase	-1.00361	0.0139728	0.011128	0.014103
NM_000251	4436	MSH2	mutS homolog 2, colon cancer, nonpolyposis type 1 (E. coli)	-1.28398	2.41517	3.9909	5.29375
NM_000252	4534	MTM1	myotubularin 1	1.12359	1.75162	2.21571	2.2483
NM_000253	4547	MTTP	microsomal triglyceride transfer protein	1.01186	0	0.02113	0
NM_000254	4548	MTR	5-methyltetrahydrofolate-homocysteine methyltransferase	-1.30695	2.11414	3.61598	4.1583
NM_000255	4594	MUT	methylmalonyl CoA mutase	-1.2604	2.20635	5.96389	4.4321
NM_000258	4634	MYL3	myosin, light chain 3, alkali; ventricular, skeletal, slow	1.0537	0	0.035021	0
NM_000259	4644	MYO5A	myosin VA (heavy chain 12, myoxin)	-1.19792	1.92377	0	3.24699
NM_000261	4653	MYOC	myocilin, trabecular meshwork inducible glucocorticoid response	-1.04583	0.464476	0.261573	0.46859
NM_000262	4668	NAGA	N-acetylgalactosaminidase, alpha-	1.71544	2.94518	11.2583	5.19089
NM_000263	4669	NAGLU	N-acetylglucosaminidase, alpha	-1.09029	5.15078	30.2423	36.1879
NM_000266	4693	NDP	Norrie disease (pseudoglioma)	1.13081	0.159209	0.148684	0.076301
NM_000267	4763	NF1	neurofibromin 1	-1.21851	0.834131	1.55157	1.05176
NM_000268	4771	NF2	neurofibromin 2 (merlin)	1.58594	1.58427	3.56159	1.50299
NM_000269	4830	NME1	non-metastatic cells 1, protein (NM23A) expressed in	-1.01521	6.46083	76.4628	88.9621
NM_000270	4860	PNP	purine nucleoside phosphorylase	-1.19457	2.90034	5.62669	7.4329
NM_000271	4864	NPC1	Niemann-Pick disease, type C1	1.23406	3.70841	16.1757	11.146
NM_000274	4942	OAT	ornithine aminotransferase	-1.17601	5.94921	64.8296	66.8551
NM_000276	4952	OCRL	oculocerebrorenal syndrome of Lowe	-1.00238	1.45521	0	1.82111
NM_000281	5092	PCBD1	pterin-4 alpha-carbinolamine dehydratase/dimerization cofactor of hepatocyte nuclear factor 1 alpha	-1.07878	4.35943	17.7332	20.7146
NM_000282	5095	PCCA	propionyl CoA carboxylase, alpha polypeptide	1.08399	1.94309	2.64741	2.77237
NM_000284	5160	PDHA1	pyruvate dehydrogenase (lipoamide) alpha 1	-1.05576	3.14372	11.0769	8.31644
NM_000285	5184	PEPD	peptidase D	-1.61589	4.91516	35.7223	37.9507
NM_000286	5193	PEX12	peroxisomal biogenesis factor 12	1.0875	1.95064	2.97491	2.78605
NM_000287	5190	PEX6	peroxisomal biogenesis factor 6	1.13861	2.53591	5.54248	4.66578
NM_000288	5191	PEX7	peroxisomal biogenesis factor 7	1.042	2.15106	3.00125	3.43437
NM_000289	5213	PFKM	phosphofructokinase, muscle	-1.40744	3.40657	7.23328	12.0219
NM_000290	5224	PGAM2	phosphoglycerate mutase 2 (muscle)	1.04478	0.701946	0.623903	0.657284
NM_000291	5230	PGK1	phosphoglycerate kinase 1	-1.3863	6.66421	62.819	121.281
NM_000292	5256	PHKA2	phosphorylase kinase, alpha 2 (liver)	-1.18836	1.61698	1.38765	2.42713
NM_000295	5265	SERPINA1	serpin peptidase inhibitor, clade A (alpha-1 antiproteinase, antitrypsin), member 1	1.04944	0	0.058294	0
NM_000296	5310	PKD1	polycystic kidney disease 1 (autosomal dominant)	-2.94869	1.09275	5.87969	3.4434
NM_000297	5311	PKD2	polycystic kidney disease 2 (autosomal dominant)	-1.1626	4.34908	20.9934	21.354
NM_000302	5351	PLOD1	procollagen-lysine 1, 2-oxoglutarate 5-dioxygenase 1	-1.04432	7.13103	138.579	139.857
NM_000303	5373	PMM2	phosphomannomutase 2	1.10429	3.96963	13.8799	14.2017
NM_000305	5445	PON2	paraoxonase 2	1.41657	4.49503	25.2995	18.4182
NM_000308	5476	CTSA	cathepsin A	1.02887	7.32061	168.874	153.121
NM_000309	5498	PPOX	protoporphyrinogen oxidase	1.02862	0.692792	0.584823	0.65863
NM_000310	5538	PPT1	palmitoyl-protein thioesterase 1	-1.04216	4.52323	23.8862	22.6991
NM_000311	5621	PRNP	prion protein	1.05924	5.2212	44.6321	35.2059
NM_000312	5624	PROC	protein C (inactivator of coagulation factors Va and VIIIa)	-1.00704	0.0734255	0.079931	0.064185
NM_000313	5627	PROS1	protein S (alpha)	-1.30233	3.29751	9.05701	10.5371
NM_000314	5728	PTEN	phosphatase and tensin homolog	-1.21627	3.55877	11.5063	12.4277
NM_000317	5805	PTS	6-pyruvoyltetrahydropterin synthase	1.15518	4.05102	16.0342	14.7206
NM_000318	5828	PEX2	peroxisomal biogenesis factor 2	-1.26274	2.12055	3.85543	4.07345
NM_000320	5860	QDPR	quinoid dihydropteridine reductase	1.02544	4.01295	14.0164	15.2276
NM_000321	5925	RB1	retinoblastoma 1	1.01455	3.15093	9.74945	8.05013
NM_000322	5961	PRPH2	peripherin 2 (retinal degeneration, slow)	1.06456	0.572468	0.605632	0.504234
NM_000325	5308	PITX2	paired-like homeodomain 2	1.11838	1.1569	1.53891	1.19119
NM_000328	6103	RPGR	retinitis pigmentosa GTPase regulator	1.1027	0.730352	0.827122	0.651299
NM_000334	6329	SCN4A	sodium channel, voltage-gated, type IV, alpha subunit	-1.01271	0.0226772	0.008275	0.026794
NM_000346	6662	SOX9	SRY (sex determining region Y)-box 9	1.08123	1.22754	1.99223	1.31897
NM_000349	6770	STAR	steroidogenic acute regulatory protein	1.00139	0.0961902	0.107409	0.078255
NM_000350	24	ABCA4	ATP-binding cassette, sub-family A (ABC1), member 4	1.01465	0.0458953	0.036061	0.028842
NM_000355	6948	TCN2	transcobalamin II	-1.13424	1.71073	2.17209	2.56307
NM_000358	7045	TGFBI	transforming growth factor, beta-induced, 68kDa	-1.65955	10.9059	1521.22	2198.85
NM_000359	7051	TGM1	transglutaminase 1 (K polypeptide epidermal type I, protein-glutamine-gamma-glutamyltransferase)	-1.01509	0.183441	0	0.177605
NM_000361	7056	THBD	thrombomodulin	-1.72948	1.80397	2.78157	3.8833
NM_000362	7078	TIMP3	TIMP metallopeptidase inhibitor 3	-1.25326	7.36386	215.651	172.782
NM_000367	7172	TPMT	thiopurine S-methyltransferase	1.24286	2.67788	5.84579	4.97598
NM_000368	7248	TSC1	tuberous sclerosis 1	-1.19606	2.11519	4.03552	3.91499
NM_000369	7253	TSHR	thyroid stimulating hormone receptor	1.01013	0	0.014205	0
NM_000370	7274	TTPA	tocopherol (alpha) transfer protein	1.0246	0	0	0
NM_000371	7276	TTR	transthyretin	1.02722	0	0.038875	0
NM_000373	7372	UMPS	uridine monophosphate synthetase	1.07127	1.68949	2.21166	2.18646
NM_000374	7389	UROD	uroporphyrinogen decarboxylase	1.05848	5.06897	28.7147	31.8428
NM_000375	7390	UROS	uroporphyrinogen III synthase	-1.0998	5.01101	27.4333	33.0466
NM_000376	7421	VDR	vitamin D (1,25- dihydroxyvitamin D3) receptor	-1.57365	2.60341	3.70099	6.95983
NM_000377	7454	WAS	Wiskott-Aldrich syndrome (eczema-thrombocytopenia)	-1.04447	0.10939	0.126895	0.1279
NM_000379	7498	XDH	xanthine dehydrogenase	-1.01398	0.0565473	0	0.054549
NM_000380	7507	XPA	xeroderma pigmentosum, complementation group A	-1.03008	2.30184	3.21954	4.18582
NM_000381	4281	MID1	midline 1 (Opitz/BBB syndrome)	1.53189	1.4895	4.23667	1.38383
NM_000382	224	ALDH3A2	aldehyde dehydrogenase 3 family, member A2	1.80407	2.53457	7.87392	3.51916
NM_000384	338	APOB	apolipoprotein B (including Ag(x) antigen)	1.00232	0.00079122	0.012886	0.001232
NM_000386	642	BLMH	bleomycin hydrolase	-1.067	3.26295	9.29991	9.12106
NM_000387	788	SLC25A20	solute carrier family 25 (carnitine/acylcarnitine translocase), member 20	1.00574	3.34098	9.1178	9.29871
NM_000389	1026	CDKN1A	cyclin-dependent kinase inhibitor 1A (p21, Cip1)	-1.49612	8.29664	266.121	358.506
NM_000390	1121	CHM	choroideremia (Rab escort protein 1)	-1.15802	2.48519	5.26066	5.24764
NM_000391	1200	TPP1	tripeptidyl peptidase I	-1.11582	5.7982	64.2474	57.4124
NM_000392	1244	ABCC2	ATP-binding cassette, sub-family C (CFTR/MRP), member 2	1.07618	0	0.029005	0
NM_000393	1290	COL5A2	collagen, type V, alpha 2	1.00346	5.16942	28.0457	34.838
NM_000395	1439	CSF2RB	colony stimulating factor 2 receptor, beta, low-affinity (granulocyte-macrophage)	1.01956	0	0.055843	0
NM_000396	1513	CTSK	cathepsin K	1.14645	6.67735	185.457	96.9374
NM_000398	1727	CYB5R3	cytochrome b5 reductase 3	-4.39439	6.68683	55.8187	217.779
NM_000399	1959	EGR2	early growth response 2	-1.11207	0.631054	0.688738	0.698139
NM_000400	2068	ERCC2	excision repair cross-complementing rodent repair deficiency, complementation group 2	-2.11727	3.59663	3.23282	17.4532
NM_000402	2539	G6PD	glucose-6-phosphate dehydrogenase	1.75297	4.80146	41.7821	20.7014
NM_000403	2582	GALE	UDP-galactose-4-epimerase	-1.74987	0.526131	1.23965	1.17571
NM_000404	2720	GLB1	galactosidase, beta 1	1.12627	5.07137	35.717	30.7007
NM_000405	2760	GM2A	GM2 ganglioside activator	1.13051	1.61622	2.42451	1.95929
NM_000408	2820	GPD2	glycerol-3-phosphate dehydrogenase 2 (mitochondrial)	1.10408	2.26423	4.22905	3.71305
NM_000409	2978	GUCA1A	guanylate cyclase activator 1A (retina)	1.03178	0	0.017156	0
NM_000410	3077	HFE	hemochromatosis	-1.13484	2.17364	3.97702	3.96664
NM_000411	3141	HLCS	holocarboxylase synthetase (biotin-(proprionyl-CoA-carboxylase (ATP-hydrolysing)) ligase)	1.20015	0.948302	2.12759	0.843007
NM_000414	3295	HSD17B4	hydroxysteroid (17-beta) dehydrogenase 4	-1.12391	4.63661	22.9718	25.8461
NM_000416	3459	IFNGR1	interferon gamma receptor 1	-1.08338	3.8875	13.4373	14.6999
NM_000418	3566	IL4R	interleukin 4 receptor	1.51708	1.31902	2.53287	1.15007
NM_000419	3674	ITGA2B	integrin, alpha 2b (platelet glycoprotein IIb of IIb/IIIa complex, antigen CD41)	1.00005	0.0241393	0	0.019415
NM_000421	3858	KRT10	keratin 10	1.72093	2.43037	0	3.27446
NM_000422	3872	KRT17	keratin 17	-1.10604	0.320458	0.407555	0.379358
NM_000426	3908	LAMA2	laminin, alpha 2	-1.22794	3.41046	12.7423	11.1743
NM_000428	4053	LTBP2	latent transforming growth factor beta binding protein 2	-1.07047	6.63622	123.353	106.826
NM_000430	5048	PAFAH1B1	platelet-activating factor acetylhydrolase 1b, regulatory subunit 1 (45kDa)	-1.12654	4.68869	30.574	26.7623
NM_000431	4598	MVK	mevalonate kinase	1.31209	2.694	6.85561	4.89969
NM_000435	4854	NOTCH3	notch 3	1.06075	3.93835	15.2684	14.1725
NM_000436	5019	OXCT1	3-oxoacid CoA transferase 1	-1.28144	3.35011	8.81026	10.9074
NM_000437	5051	PAFAH2	platelet-activating factor acetylhydrolase 2, 40kDa	-1.42339	1.2206	2.28105	1.90168
NM_000439	5122	PCSK1	proprotein convertase subtilisin/kexin type 1	-1.08899	0.15027	0	0.206527
NM_000441	5172	SLC26A4	solute carrier family 26, member 4	1.01543	0.0550587	0.080552	0.03541
NM_000442	5175	PECAM1	platelet/endothelial cell adhesion molecule	-1.00018	0.00198148	0.021251	0.004622
NM_000443	5244	ABCB4	ATP-binding cassette, sub-family B (MDR/TAP), member 4	-1.04425	0.304585	0.159417	0.310212
NM_000444	5251	PHEX	phosphate regulating endopeptidase homolog, X-linked	-1.0631	0.0995501	0.091405	0.135565
NM_000447	5664	PSEN2	presenilin 2 (Alzheimer disease 4)	1.87959	1.74527	1.69463	1.62403
NM_000448	5896	RAG1	recombination activating gene 1	-1.00695	0.104301	0.083932	0.093463
NM_000449	5993	RFX5	regulatory factor X, 5 (influences HLA class II expression)	1.10695	1.03969	1.03869	1.02587
NM_000451	6473	SHOX	short stature homeobox	1.13824	0	0.1278	0
NM_000454	6647	SOD1	superoxide dismutase 1, soluble	-1.02257	7.17501	139.923	141.715
NM_000455	6794	STK11	serine/threonine kinase 11	1.29046	4.22664	15.0298	15.8233
NM_000459	7010	TEK	TEK tyrosine kinase, endothelial	-1.75296	0.811083	0.276704	1.55045
NM_000465	580	BARD1	BRCA1 associated RING domain 1	1.01265	0.601539	1.01645	0.574683
NM_000466	5189	PEX1	peroxisomal biogenesis factor 1	-1.12187	1.7808	1.57826	2.7202
NM_000474	7291	TWIST1	twist homolog 1 (Drosophila)	1.38915	5.44263	39.4026	36.0569
NM_000475	190	NR0B1	nuclear receptor subfamily 0, group B, member 1	1.29404	0.268136	0.31136	0.124618
NM_000476	203	AK1	adenylate kinase 1	-1.11579	4.4741	19.5018	22.7177
NM_000478	249	ALPL	alkaline phosphatase, liver/bone/kidney	1.20728	0.385044	0.903341	0.252262
NM_000479	268	AMH	anti-Mullerian hormone	-1.15359	0.214424	0.285818	0.31356
NM_000480	272	AMPD3	adenosine monophosphate deaminase 3	1.78614	1.0255	0.813855	0.674507
NM_000484	351	APP	amyloid beta (A4) precursor protein	-1.0655	7.05476	143.781	136.037
NM_000485	353	APRT	adenine phosphoribosyltransferase	1.13565	5.72541	48.6062	48.7552
NM_000487	410	ARSA	arylsulfatase A	3.2003	2.30489	11.4854	2.12511
NM_000488	462	SERPINC1	serpin peptidase inhibitor, clade C (antithrombin), member 1	1.04444	0	0.059449	0
NM_000489	546	ATRX	alpha thalassemia/mental retardation syndrome X-linked	-1.11357	1.50523	3.26968	2.07287
NM_000492	1080	CFTR	cystic fibrosis transmembrane conductance regulator (ATP-binding cassette sub-family C, member 7)	1.00581	0.00351457	0.009216	0.003107
NM_000494	1308	COL17A1	collagen, type XVII, alpha 1	1.01406	0.0486447	0.094969	0.031259
NM_000495	1287	COL4A5	collagen, type IV, alpha 5	-1.55035	1.08031	1.27604	1.79498
NM_000499	1543	CYP1A1	cytochrome P450, family 1, subfamily A, polypeptide 1	-1.00751	0.013049	0.037278	0.016217
NM_000501	2006	ELN	elastin	-1.64312	6.10966	64.0943	89.9566
NM_000502	8288	EPX	eosinophil peroxidase	-1.00303	0.0179426	0	0.016782
NM_000504	2159	F10	coagulation factor X	2.94464	2.86807	13.1032	3.70957
NM_000505	2161	F12	coagulation factor XII (Hageman factor)	1.06272	0.0631631	0.149439	0.026472
NM_000512	2588	GALNS	galactosamine (N-acetyl)-6-sulfate sulfatase	1.36684	3.99715	14.9331	13.0914
NM_000514	2668	GDNF	glial cell derived neurotrophic factor	-1.0755	1.1247	0.599294	1.32912
NM_000516	2778	GNAS	GNAS complex locus	1.06735	7.75888	221.82	198.048
NM_000519	3045	HBD	hemoglobin, delta	1.01617	0.0479423	0.046858	0.029657
NM_000520	3073	HEXA	hexosaminidase A (alpha polypeptide)	-1.21728	5.74455	45.822	57.8302
NM_000521	3074	HEXB	hexosaminidase B (beta polypeptide)	1.14195	6.36464	84.2628	77.0884
NM_000522	3209	HOXA13	homeobox A13	1.25126	0.125728	0.906708	0.033624
NM_000526	3861	KRT14	keratin 14	-1.94637	1.67412	2.90837	3.80727
NM_000527	3949	LDLR	low density lipoprotein receptor	1.04302	4.46227	26.5852	20.9781
NM_000528	4125	MAN2B1	mannosidase, alpha, class 2B, member 1	1.18594	4.21435	19.0168	16.4344
NM_000532	5096	PCCB	propionyl CoA carboxylase, beta polypeptide	-1.25128	3.94662	13.9642	16.6106
NM_000534	5378	PMS1	PMS1 postmeiotic segregation increased 1 (S. cerevisiae)	-1.14435	2.05412	3.09232	3.55249
NM_000535	5395	PMS2	PMS2 postmeiotic segregation increased 2 (S. cerevisiae)	1.04975	1.35364	1.57134	1.56619
NM_000537	5972	REN	renin	1.07702	0	0.069615	0
NM_000538	5994	RFXAP	regulatory factor X-associated protein	-1.05811	1.34627	1.35354	1.68445
NM_000540	6261	RYR1	ryanodine receptor 1 (skeletal)	1.00242	0.0010551	0	0.002042
NM_000543	6609	SMPD1	sphingomyelin phosphodiesterase 1, acid lysosomal	1.22627	5.89693	64.6493	52.975
NM_000546	7157	TP53	tumor protein p53	-1.05764	4.01831	17.9779	15.9955
NM_000550	7306	TYRP1	tyrosinase-related protein 1	1.01654	0.0375424	0.033715	0.022149
NM_000551	7428	VHL	von Hippel-Lindau tumor suppressor	1.06858	3.30575	10.9298	8.74365
NM_000552	7450	VWF	von Willebrand factor	-1.01939	0.0439898	0	0.047849
NM_000553	7486	WRN	Werner syndrome, RecQ helicase-like	-1.37665	1.41264	1.88688	2.23366
NM_000557	8200	GDF5	growth differentiation factor 5	-1.15125	1.79059	2.20643	2.79223
NM_000561	2944	GSTM1	glutathione S-transferase mu 1	1.27968	2.80975	6.89346	5.45269
NM_000565	3570	IL6R	interleukin 6 receptor	-1.10098	0.761176	1.29855	0.852107
NM_000574	1604	CD55	CD55 molecule, decay accelerating factor for complement (Cromer blood group)	1.06181	3.24372	7.22006	8.43629
NM_000575	3552	IL1A	interleukin 1, alpha	1.12263	0.0545125	0.079416	0.013685
NM_000576	3553	IL1B	interleukin 1, beta	2.45706	1.01537	3.93921	0.536864
NM_000578	6556	SLC11A1	solute carrier family 11 (proton-coupled divalent metal ion transporters), member 1	1.06077	0.130688	0.071784	0.077974
NM_000581	2876	GPX1	glutathione peroxidase 1	1.14004	7.65871	219.742	178.154
NM_000582	6696	SPP1	secreted phosphoprotein 1	-1.32571	1.04487	0	1.46944
NM_000584	3576	IL8	interleukin 8	2.90446	3.89011	49.8432	8.4066
NM_000585	3600	IL15	interleukin 15	-1.27496	0.387209	0.400838	0.583196
NM_000591	929	CD14	CD14 molecule	1.39162	0.957504	2.11713	0.736874
NM_000596	3484	IGFBP1	insulin-like growth factor binding protein 1	-1.03486	0.0866957	0.12959	0.099063
NM_000597	3485	IGFBP2	insulin-like growth factor binding protein 2, 36kDa	1.01998	2.04934	6.2671	3.17271
NM_000598	3486	IGFBP3	insulin-like growth factor binding protein 3	-1.33168	10.6259	1317.63	1816.99
NM_000599	3488	IGFBP5	insulin-like growth factor binding protein 5	-2.17814	5.84463	54.3257	86.2757
NM_000600	3569	IL6	interleukin 6 (interferon, beta 2)	1.12062	4.01024	30.6945	14.5768
NM_000601	3082	HGF	hepatocyte growth factor (hepapoietin A; scatter factor)	-1.13441	0.512961	0	0.593641
NM_000602	5054	SERPINE1	serpin peptidase inhibitor, clade E (nexin, plasminogen activator inhibitor type 1), member 1	-1.79503	8.75802	382.847	585.015
NM_000606	733	C8G	complement component 8, gamma polypeptide	1.14779	0	0.163184	0
NM_000609	6387	CXCL12	chemokine (C-X-C motif) ligand 12	1.60458	5.45203	62.7298	33.8934
NM_000611	966	CD59	CD59 molecule, complement regulatory protein	1.05292	5.85573	0	55.3989
NM_000615	4684	NCAM1	neural cell adhesion molecule 1	2.25819	1.07749	2.99478	0.62242
NM_000616	920	CD4	CD4 molecule	-1.75424	0.969389	0.657612	1.81882
NM_000617	4891	SLC11A2	solute carrier family 11 (proton-coupled divalent metal ion transporters), member 2	2.67489	0	0	0
NM_000618	3479	IGF1	insulin-like growth factor 1 (somatomedin C)	-1.03264	0.0797365	0	0.090401
NM_000621	3356	HTR2A	5-hydroxytryptamine (serotonin) receptor 2A	-1.19707	0.387861	0.49291	0.51303
NM_000623	624	BDKRB2	bradykinin receptor B2	1.21403	1.86955	1.55656	2.39825
NM_000624	5104	SERPINA5	serpin peptidase inhibitor, clade A (alpha-1 antiproteinase, antitrypsin), member 5	1.02894	0	0.025288	0
NM_000625	4843	NOS2	nitric oxide synthase 2, inducible	-1.02055	0.0199175	0.013702	0.031069
NM_000627	4052	LTBP1	latent transforming growth factor beta binding protein 1	-6.363	3.07204	5.35112	25.152
NM_000628	3588	IL10RB	interleukin 10 receptor, beta	1.06266	3.9689	14.9148	14.5061
NM_000629	3454	IFNAR1	interferon (alpha, beta and omega) receptor 1	2.85075	1.58637	8.86671	1.06914
NM_000633	596	BCL2	B-cell CLL/lymphoma 2	1.24163	0	0.233148	0
NM_000635	5990	RFX2	regulatory factor X, 2 (influences HLA class II expression)	-1.27982	0.884654	1.66671	1.19412
NM_000636	6648	SOD2	superoxide dismutase 2, mitochondrial	1.84873	6.17555	182.54	52.7329
NM_000637	2936	GSR	glutathione reductase	1.02365	3.5655	11.7988	11.0377
NM_000638	7448	VTN	vitronectin	1.1758	0.291737	0.274425	0.180125
NM_000641	3589	IL11	interleukin 11	1.73519	0.774776	0.666264	0.445505
NM_000642	178	AGL	amylo-alpha-1, 6-glucosidase, 4-alpha-glucanotransferase	-1.30931	2.02083	2.60147	3.8217
NM_000660	7040	TGFB1	transforming growth factor, beta 1	1.05592	6.24975	88.4993	73.3455
NM_000662	9	NAT1	N-acetyltransferase 1 (arylamine N-acetyltransferase)	-1.21897	1.50901	1.31017	2.22231
NM_000665	43	ACHE	acetylcholinesterase	1.04413	0	0	0
NM_000666	95	ACY1	aminoacylase 1	-1.00977	3.58814	10.2463	11.4363
NM_000668	125	ADH1B	alcohol dehydrogenase 1B (class I), beta polypeptide	-1.37327	0.702643	0.749147	1.02507
NM_000669	126	ADH1C	alcohol dehydrogenase 1C (class I), gamma polypeptide	-1.26901	0.123927	0.096357	0.357444
NM_000670	127	ADH4	alcohol dehydrogenase 4 (class II), pi polypeptide	1.02279	0.0218984	0.015948	0.010503
NM_000671	128	ADH5	alcohol dehydrogenase 5 (class III), chi polypeptide	-1.65086	5.40752	36.665	53.9446
NM_000674	134	ADORA1	adenosine A1 receptor	1.03389	0.129735	0	0.092062
NM_000675	135	ADORA2A	adenosine A2a receptor	1.01032	0.304657	0	0.273721
NM_000676	136	ADORA2B	adenosine A2b receptor	-1.26849	1.28382	1.18345	1.84477
NM_000678	146	ADRA1D	adrenergic, alpha-1D-, receptor	1.10266	1.10255	1.71935	1.11935
NM_000679	147	ADRA1B	adrenergic, alpha-1B-, receptor	1.02221	0.825136	0.526989	0.816507
NM_000681	150	ADRA2A	adrenergic, alpha-2A-, receptor	-1.14357	3.07875	8.64891	8.27382
NM_000683	152	ADRA2C	adrenergic, alpha-2C-, receptor	-1.00816	2.16391	6.71592	3.612
NM_000685	185	AGTR1	angiotensin II receptor, type 1	1.39071	0.862849	1.07097	0.644847
NM_000687	191	AHCY	adenosylhomocysteinase	1.09276	5.30746	42.8633	36.9298
NM_000689	216	ALDH1A1	aldehyde dehydrogenase 1 family, member A1	1.84765	0.954723	4.8576	0.591856
NM_000690	217	ALDH2	aldehyde dehydrogenase 2 family (mitochondrial)	1.03932	4.1133	16.9677	16.3585
NM_000691	218	ALDH3A1	aldehyde dehydrogenase 3 family, member A1	1.4546	0	0.212867	0
NM_000692	219	ALDH1B1	aldehyde dehydrogenase 1 family, member B1	-1.71937	4.61167	20.3425	31.5281
NM_000693	220	ALDH1A3	aldehyde dehydrogenase 1 family, member A3	1.62217	3.98306	32.3708	11.8958
NM_000694	221	ALDH3B1	aldehyde dehydrogenase 3 family, member B1	1.20294	4.28025	25.2499	17.0902
NM_000696	223	ALDH9A1	aldehyde dehydrogenase 9 family, member A1	-1.26602	4.71206	23.5786	28.797
NM_000697	239	ALOX12	arachidonate 12-lipoxygenase	1.00084	0.132973	0	0.117107
NM_000700	301	ANXA1	annexin A1	1.16149	8.51486	355.48	318.86
NM_000701	476	ATP1A1	ATPase, Na+/K+ transporting, alpha 1 polypeptide	-1.03635	6.26186	85.4755	78.1191
NM_000702	477	ATP1A2	ATPase, Na+/K+ transporting, alpha 2 polypeptide	1.00702	0.0301745	0.015843	0.020835
NM_000709	593	BCKDHA	branched chain keto acid dehydrogenase E1, alpha polypeptide	-1.07806	3.29553	8.33551	9.38817
NM_000710	623	BDKRB1	bradykinin receptor B1	1.96321	3.83217	18.024	9.55854
NM_000712	644	BLVRA	biliverdin reductase A	1.2279	4.42204	23.7075	18.7667
NM_000713	645	BLVRB	biliverdin reductase B (flavin reductase (NADPH))	1.00965	5.39361	41.1818	41.282
NM_000714	706	TSPO	translocator protein (18kDa)	1.08467	8.60231	355.948	348.784
NM_000718	774	CACNA1B	calcium channel, voltage-dependent, N type, alpha 1B subunit	1.0071	0.00792701	0.006996	0.00674
NM_000719	775	CACNA1C	calcium channel, voltage-dependent, L type, alpha 1C subunit	-1.65677	0.928098	0	1.64573
NM_000725	784	CACNB3	calcium channel, voltage-dependent, beta 3 subunit	2.47993	1.40144	3.2772	0.921755
NM_000730	886	CCKAR	cholecystokinin A receptor	1.11248	0.0561133	0.264115	0.015213
NM_000737	1082	CGB	chorionic gonadotropin, beta polypeptide	-1.00492	0.344885	0.117739	0.322062
NM_000740	1131	CHRM3	cholinergic receptor, muscarinic 3	1.01406	0	0.046313	0
NM_000741	1132	CHRM4	cholinergic receptor, muscarinic 4	1.03382	0.0395021	0.118711	0.018306
NM_000744	1137	CHRNA4	cholinergic receptor, nicotinic, alpha 4	1.00681	0	0.006986	0
NM_000745	1138	CHRNA5	cholinergic receptor, nicotinic, alpha 5	1.07316	0.0998143	0.084035	0.048808
NM_000746	1139	CHRNA7	cholinergic receptor, nicotinic, alpha 7	1.02704	0	0.024326	0
NM_000748	1141	CHRNB2	cholinergic receptor, nicotinic, beta 2 (neuronal)	1.00552	0.0359677	0.022799	0.02586
NM_000754	1312	COMT	catechol-O-methyltransferase	-2.84064	4.57496	46.625	41.314
NM_000755	1384	CRAT	carnitine O-acetyltransferase	-1.00262	3.90283	16.7541	14.2845
NM_000757	1435	CSF1	colony stimulating factor 1 (macrophage)	-2.48211	3.89128	39.9563	23.5143
NM_000758	1437	CSF2	colony stimulating factor 2 (granulocyte-macrophage)	1.28392	0.122417	0.416716	0.029596
NM_000765	1551	CYP3A7	cytochrome P450, family 3, subfamily A, polypeptide 7	-1.00481	0.0191501	0.014311	0.018842
NM_000767	1555	CYP2B6	cytochrome P450, family 2, subfamily B, polypeptide 6	1.0173	0.0123597	0	0.007388
NM_000773	1571	CYP2E1	cytochrome P450, family 2, subfamily E, polypeptide 1	-1.16193	0.914306	0.824722	1.11035
NM_000775	1573	CYP2J2	cytochrome P450, family 2, subfamily J, polypeptide 2	1.07813	0.0762492	0	0.031032
NM_000784	1593	CYP27A1	cytochrome P450, family 27, subfamily A, polypeptide 1	1.50977	2.34473	4.94819	3.26297
NM_000785	1594	CYP27B1	cytochrome P450, family 27, subfamily B, polypeptide 1	-1.08623	0.221269	0.077037	0.265902
NM_000786	1595	CYP51A1	cytochrome P450, family 51, subfamily A, polypeptide 1	1.18817	3.22226	16.8003	7.80693
NM_000787	1621	DBH	dopamine beta-hydroxylase (dopamine beta-monooxygenase)	1.01531	0.0138509	0.038753	0.008173
NM_000788	1633	DCK	deoxycytidine kinase	-1.14155	2.86387	6.06674	7.02424
NM_000789	1636	ACE	angiotensin I converting enzyme (peptidyl-dipeptidase A) 1	-1.26088	2.18775	3.03028	4.36043
NM_000794	1812	DRD1	dopamine receptor D1	-1.11094	0.130635	0.04981	0.20834
NM_000797	1815	DRD4	dopamine receptor D4	1.14546	0.401892	0.193736	0.291152
NM_000799	2056	EPO	erythropoietin	1.0084	0	0.026644	0
NM_000801	2280	FKBP1A	FK506 binding protein 1A, 12kDa	1.41673	5.98939	85.1127	52.4911
NM_000802	2348	FOLR1	folate receptor 1 (adult)	1.06295	0.235052	0.205162	0.178024
NM_000810	2558	GABRA5	gamma-aminobutyric acid (GABA) A receptor, alpha 5	1.9306	0.980884	3.25255	0.597152
NM_000819	2618	GART	phosphoribosylglycinamide formyltransferase, phosphoribosylglycinamide synthetase, phosphoribosylaminoimidazole synthetase	1.57053	3.07384	10.0131	6.01243
NM_000820	2621	GAS6	growth arrest-specific 6	-1.07732	8.03574	268.847	256.712
NM_000821	2677	GGCX	gamma-glutamyl carboxylase	1.7829	2.30985	7.95549	2.88807
NM_000824	2743	GLRB	glycine receptor, beta	1.09719	1.78087	1.95428	2.35286
NM_000825	2796	GNRH1	gonadotropin-releasing hormone 1 (luteinizing-releasing hormone)	1.01461	0.910271	0.530569	0.930091
NM_000832	2902	GRIN1	glutamate receptor, ionotropic, N-methyl D-aspartate 1	-1.0029	0.0295666	0	0.025469
NM_000833	2903	GRIN2A	glutamate receptor, ionotropic, N-methyl D-aspartate 2A	1.01002	0	0.016845	0
NM_000834	2904	GRIN2B	glutamate receptor, ionotropic, N-methyl D-aspartate 2B	1.00925	0	0.010074	0
NM_000835	2905	GRIN2C	glutamate receptor, ionotropic, N-methyl D-aspartate 2C	-1.00299	0.0458495	0.030258	0.038003
NM_000836	2906	GRIN2D	glutamate receptor, ionotropic, N-methyl D-aspartate 2D	-3.0419	0.82843	0.194216	2.96483
NM_000837	2907	GRINA	glutamate receptor, ionotropic, N-methyl D-aspartate-associated protein 1 (glutamate binding)	1.14512	4.52272	19.9115	20.8874
NM_000838	2911	GRM1	glutamate receptor, metabotropic 1	1.00905	0.0195018	0.014364	0.012522
NM_000840	2913	GRM3	glutamate receptor, metabotropic 3	1.00673	0	0.015238	0
NM_000841	2914	GRM4	glutamate receptor, metabotropic 4	1.0229	0.0361444	0.030042	0.019035
NM_000843	2916	GRM6	glutamate receptor, metabotropic 6	1.02912	0.0261478	0.048153	0.011549
NM_000848	2946	GSTM2	glutathione S-transferase mu 2 (muscle)	1.02645	3.83949	14.4274	13.5332
NM_000849	2947	GSTM3	glutathione S-transferase mu 3 (brain)	1.2254	2.45074	5.41078	4.11785
NM_000850	2948	GSTM4	glutathione S-transferase mu 4	1.01817	2.4617	5.20928	4.68022
NM_000851	2949	GSTM5	glutathione S-transferase mu 5	1.65352	2.02779	3.51484	2.30908
NM_000852	2950	GSTP1	glutathione S-transferase pi 1	1.70607	7.65975	183.953	149.883
NM_000853	2952	GSTT1	glutathione S-transferase theta 1	-2.08652	3.37668	12.1745	14.7206
NM_000854	2953	GSTT2	glutathione S-transferase theta 2	1.42978	1.55197	2.22655	1.56031
NM_000854_dup1		GSTT2	glutathione S-transferase theta 2	-1.09407	1.89864	3.12816	2.98353
NM_000855	2977	GUCY1A2	guanylate cyclase 1, soluble, alpha 2	-1.06725	0.125672	0	0.162349
NM_000857	2983	GUCY1B3	guanylate cyclase 1, soluble, beta 3	-1.01844	0.855833	0.763113	0.896863
NM_000858	2987	GUK1	guanylate kinase 1	1.07201	4.45957	17.5234	20.646
NM_000859	3156	HMGCR	3-hydroxy-3-methylglutaryl-CoA reductase	-1.01478	3.44092	11.8593	10.1502
NM_000863	3351	HTR1B	5-hydroxytryptamine (serotonin) receptor 1B	-1.00096	0.0311458	0	0.025588
NM_000864	3352	HTR1D	5-hydroxytryptamine (serotonin) receptor 1D	1.00954	0.0115014	0.062893	0.008133
NM_000866	3355	HTR1F	5-hydroxytryptamine (serotonin) receptor 1F	-1.02599	0.0771742	0.010156	0.081231
NM_000867	3357	HTR2B	5-hydroxytryptamine (serotonin) receptor 2B	-1.85847	0.521749	0.139761	1.26601
NM_000871	3362	HTR6	5-hydroxytryptamine (serotonin) receptor 6	1.02024	0.0327123	0.029611	0.017762
NM_000872	3363	HTR7	5-hydroxytryptamine (serotonin) receptor 7 (adenylate cyclase-coupled)	1.12107	0	0	0
NM_000873	3384	ICAM2	intercellular adhesion molecule 2	1.20394	0.44341	1.04043	0.303831
NM_000874	3455	IFNAR2	interferon (alpha, beta and omega) receptor 2	1.22744	1.14417	0	1.07638
NM_000875	3480	IGF1R	insulin-like growth factor 1 receptor	-2.22424	2.20809	6.17764	6.46716
NM_000876	3482	IGF2R	insulin-like growth factor 2 receptor	-1.14694	4.65245	29.9272	26.3787
NM_000877	3554	IL1R1	interleukin 1 receptor, type I	-5.61419	4.12631	0	45.8237
NM_000878	3560	IL2RB	interleukin 2 receptor, beta	1.03195	0.0529013	0.060657	0.027615
NM_000880	3574	IL7	interleukin 7	1.56313	0.377006	0.531369	0.154653
NM_000882	3592	IL12A	interleukin 12A (natural killer cell stimulatory factor 1, cytotoxic lymphocyte maturation factor 1, p35)	-1.03107	0.741551	0.421788	0.758563
NM_000884	3615	IMPDH2	IMP (inosine 5'-monophosphate) dehydrogenase 2	-1.22535	5.87062	49.0439	63.5633
NM_000885	3676	ITGA4	integrin, alpha 4 (antigen CD49D, alpha 4 subunit of VLA-4 receptor)	2.82278	2.79675	13.8399	3.5279
NM_000888	3694	ITGB6	integrin, beta 6	1.00726	0.0243008	0	0.016313
NM_000890	3762	KCNJ5	potassium inwardly-rectifying channel, subfamily J, member 5	1.01199	0.0102292	0.010995	0.007153
NM_000891	3759	KCNJ2	potassium inwardly-rectifying channel, subfamily J, member 2	1.04919	0.808198	1.98711	0.771665
NM_000892	3818	KLKB1	kallikrein B, plasma (Fletcher factor) 1	1.03394	0.0619647	0.025045	0.033197
NM_000894	3972	LHB	luteinizing hormone beta polypeptide	-1.03017	0.30473	0.128005	0.301261
NM_000895	4048	LTA4H	leukotriene A4 hydrolase	1.2578	4.10638	19.7678	14.6908
NM_000898	4129	MAOB	monoamine oxidase B	1.0626	0.0441459	0.058205	0.015239
NM_000899	4254	KITLG	KIT ligand	1.01204	4.05252	20.3047	15.7723
NM_000900	4256	MGP	matrix Gla protein	1.04519	1.72989	2.51836	2.31203
NM_000901	4306	NR3C2	nuclear receptor subfamily 3, group C, member 2	1.11331	0.123074	0.356551	0.055113
NM_000902	4311	MME	membrane metallo-endopeptidase	11.2879	0	13.2388	0
NM_000903	1728	NQO1	NAD(P)H dehydrogenase, quinone 1	1.55592	6.691	149.839	82.3867
NM_000904	4835	NQO2	NAD(P)H dehydrogenase, quinone 2	-1.22508	4.18017	14.7214	19.4276
NM_000906	4881	NPR1	natriuretic peptide receptor A/guanylate cyclase A (atrionatriuretic peptide receptor A)	-2.66189	0.314412	0.057563	1.86293
NM_000908	4883	NPR3	natriuretic peptide receptor C/guanylate cyclase C (atrionatriuretic peptide receptor C)	-2.47217	1.54093	2.44329	4.20849
NM_000909	4886	NPY1R	neuropeptide Y receptor Y1	-1.01087	0.0318658	0.036381	0.031871
NM_000913	4987	OPRL1	opiate receptor-like 1	-1.02501	0.333494	0	0.324847
NM_000915	5020	OXT	oxytocin, prepropeptide	1.13081	0	0.26358	0
NM_000916	5021	OXTR	oxytocin receptor	-2.1222	5.20157	34.3901	53.6464
NM_000917	5033	P4HA1	prolyl 4-hydroxylase, alpha polypeptide I	-1.43528	4.14703	17.0703	20.7335
NM_000918	5034	P4HB	prolyl 4-hydroxylase, beta polypeptide	1.15834	9.0996	566.982	503.776
NM_000920	5091	PC	pyruvate carboxylase	-1.17386	2.38183	4.03688	4.87983
NM_000921	5139	PDE3A	phosphodiesterase 3A, cGMP-inhibited	-1.2096	0.766775	0.401157	0.950707
NM_000922	5140	PDE3B	phosphodiesterase 3B, cGMP-inhibited	1.02048	0.055636	0.062078	0.033482
NM_000925	5162	PDHB	pyruvate dehydrogenase (lipoamide) beta	-1.07947	5.45529	38.6848	44.5286
NM_000927	5243	ABCB1	ATP-binding cassette, sub-family B (MDR/TAP), member 1	1.00177	0.0263386	0.012219	0.020449
NM_000928	5319	PLA2G1B	phospholipase A2, group IB (pancreas)	1.01389	0.0722237	0.082805	0.050526
NM_000929	5322	PLA2G5	phospholipase A2, group V	-1.18474	0.43653	0.545885	0.555263
NM_000930	5327	PLAT	plasminogen activator, tissue	1.13946	3.11112	8.31782	7.34303
NM_000932	5331	PLCB3	phospholipase C, beta 3 (phosphatidylinositol-specific)	-1.15353	3.05182	2.93192	8.13931
NM_000933	5332	PLCB4	phospholipase C, beta 4	1.52496	2.7655	8.65542	4.78964
NM_000937	5430	POLR2A	polymerase (RNA) II (DNA directed) polypeptide A, 220kDa	-1.22074	4.7888	32.0887	29.6704
NM_000938	5431	POLR2B	polymerase (RNA) II (DNA directed) polypeptide B, 140kDa	-1.06339	4.45581	22.2022	21.9105
NM_000939	5443	POMC	proopiomelanocortin	1.23584	0.371408	0.5773	0.230323
NM_000941	5447	POR	P450 (cytochrome) oxidoreductase	1.22664	4.01919	17.5802	14.0095
NM_000942	5479	PPIB	peptidylprolyl isomerase B (cyclophilin B)	1.10024	9.46843	660.146	650.713
NM_000943	5480	PPIC	peptidylprolyl isomerase C (cyclophilin C)	-1.17619	6.27249	71.6116	82.8681
NM_000945	5534	PPP3R1	protein phosphatase 3, regulatory subunit B, alpha	-1.2471	3.64648	18.4346	13.391
NM_000946	5557	PRIM1	primase, DNA, polypeptide 1 (49kDa)	1.36185	0.666074	0.444396	0.449378
NM_000947	5558	PRIM2	primase, DNA, polypeptide 2 (58kDa)	1.34738	2.95008	9.93013	5.91816
NM_000951	5639	PRRG2	proline rich Gla (G-carboxyglutamic acid) 2	1.03787	0.112292	0.114853	0.072626
NM_000953	5729	PTGDR	prostaglandin D2 receptor (DP)	1.01856	0	0.050193	0
NM_000954	5730	PTGDS	prostaglandin D2 synthase 21kDa (brain)	2.86808	3.63357	40.7753	6.97103
NM_000955	5731	PTGER1	prostaglandin E receptor 1 (subtype EP1), 42kDa	-1.44417	1.03238	0.840806	1.58568
NM_000956	5732	PTGER2	prostaglandin E receptor 2 (subtype EP2), 53kDa	-1.22342	1.36855	1.50251	1.94196
NM_000958	5734	PTGER4	prostaglandin E receptor 4 (subtype EP4)	1.28543	0.712379	0.817768	0.533225
NM_000959	5737	PTGFR	prostaglandin F receptor (FP)	-1.07206	2.90923	9.56245	7.01937
NM_000960	5739	PTGIR	prostaglandin I2 (prostacyclin) receptor (IP)	1.60493	3.31517	13.3544	7.19911
NM_000961	5740	PTGIS	prostaglandin I2 (prostacyclin) synthase	-3.93076	3.68552	12.9504	27.2866
NM_000962	5742	PTGS1	prostaglandin-endoperoxide synthase 1 (prostaglandin G/H synthase and cyclooxygenase)	1.32817	2.32965	5.94379	3.48227
NM_000963	5743	PTGS2	prostaglandin-endoperoxide synthase 2 (prostaglandin G/H synthase and cyclooxygenase)	-1.22823	1.43635	2.06582	2.08866
NM_000965	5915	RARB	retinoic acid receptor, beta	2.80672	0	2.07525	0
NM_000967	6122	RPL3	ribosomal protein L3	-1.65406	8.12486	0	335.929
NM_000968	6124	RPL4	ribosomal protein L4	-1.39785	7.18402	103.828	164.176
NM_000969	6125	RPL5	ribosomal protein L5	-1.17208	7.5627	172.374	194.273
NM_000970	6128	RPL6	ribosomal protein L6	-1.36278	5.90421	49.03	69.8482
NM_000971	6129	RPL7	ribosomal protein L7	1.01399	3.67181	11.6446	12.0179
NM_000972	6130	RPL7A	ribosomal protein L7a	-1.0802	6.46576	83.6863	93.5973
NM_000973	6132	RPL8	ribosomal protein L8	1.00655	9.65311	738.075	765.377
NM_000975	6135	RPL11	ribosomal protein L11	-1.19575	9.2112	548.327	626.315
NM_000976	6136	RPL12	ribosomal protein L12	-1.24248	3.18011	8.9374	9.32548
NM_000977	6137	RPL13	ribosomal protein L13	-2.40841	4.51075	34.6714	35.4416
NM_000978	9349	RPL23	ribosomal protein L23	-1.12711	8.45039	321.516	347.915
NM_000979	6141	RPL18	ribosomal protein L18	1.02565	9.11481	479.889	545.372
NM_000980	6142	RPL18A	ribosomal protein L18a	-1.02019	4.13748	13.2778	17.1265
NM_000981	6143	RPL19	ribosomal protein L19	-1.20217	8.23993	277.071	307.06
NM_000983	6146	RPL22	ribosomal protein L22	-1.00306	5.31126	18.0444	38.9955
NM_000984	6147	RPL23A	ribosomal protein L23a	-1.33892	5.35619	31.7614	46.5014
NM_000986	6152	RPL24	ribosomal protein L24	-1.19433	5.10588	30.6008	36.7112
NM_000987	6154	RPL26	ribosomal protein L26	-1.69322	7.6104	156.125	244.274
NM_000988	6155	RPL27	ribosomal protein L27	-1.00503	9.529	613.011	718.194
NM_000989	6156	RPL30	ribosomal protein L30	-1.1232	9.15688	485.103	594.393
NM_000990	6157	RPL27A	ribosomal protein L27a	-2.31463	4.41748	21.0189	32.5685
NM_000991	6158	RPL28	ribosomal protein L28	1.09473	3.80308	12.8721	12.7213
NM_000992	6159	RPL29	ribosomal protein L29	1.23855	7.69273	246.845	173.685
NM_000993	6160	RPL31	ribosomal protein L31	-1.70919	7.75218	189.262	264.619
NM_000994	6161	RPL32	ribosomal protein L32	1.20823	4.43555	17.9902	19.0703
NM_000995	6164	RPL34	ribosomal protein L34	-1.64727	4.55557	30.7266	29.635
NM_000996	6165	RPL35A	ribosomal protein L35a	1.11794	8.74343	430.317	396.033
NM_000997	6167	RPL37	ribosomal protein L37	-1.77784	5.96445	56.9183	83.2813
NM_000998	6168	RPL37A	ribosomal protein L37a	1.09039	9.9828	988.599	949.855
NM_000999	6169	RPL38	ribosomal protein L38	1.00727	8.42133	455.891	319.775
NM_001000	6170	RPL39	ribosomal protein L39	-1.07769	5.93946	55.9623	62.181
NM_001001	6166	RPL36AL	ribosomal protein L36a-like	-1.04256	7.76647	176.086	212.916
NM_001001329	5589	PRKCSH	protein kinase C substrate 80K-H	-2.14299	3.47018	25.3837	16.0501
NM_001001330	221035	REEP3	receptor accessory protein 3	-1.42041	3.97192	17.5378	18.2169
NM_001001344	492	ATP2B3	ATPase, Ca++ transporting, plasma membrane 3	1.00823	0.00420001	0.009575	0.003137
NM_001001346	49861	CLDN20	claudin 20	-1.06592	0.0618108	0	0.106666
NM_001001391	960	CD44	CD44 molecule (Indian blood group)	1.23296	7.26011	208.348	136.989
NM_001001395	55885	LMO3	LIM domain only 3 (rhombotin-like 2)	-1.01352	0.0292391	0.010647	0.031835
NM_001001410	115939	C16orf42	chromosome 16 open reading frame 42	1.17222	5.67772	45.2568	46.1854
NM_001001411	163223	ZNF676	zinc finger protein 676	-1.02806	0.0264303	0.009074	0.04205
NM_001001412	255022	CALHM1	calcium homeostasis modulator 1	1.0079	0.050412	0.032979	0.035302
NM_001001413	283767	GOLGA6L1	golgin A6 family-like 1	-1.00054	0.00123044	0.00407	0.00392
NM_001001415	353088	ZNF429	zinc finger protein 429	1.24441	0.617702	0	0.449439
NM_001001417	414059	TBC1D3B	TBC1 domain family, member 3B	1.17241	0.256334	0.15548	0.147106
NM_001001418	414060	TBC1D3C	TBC1 domain family, member 3C	1.153	0.413489	0.365931	0.298978
NM_001001420	4090	SMAD5	SMAD family member 5	1.12742	1.99873	2.76429	2.84795
NM_001001433	8675	STX16	syntaxin 16	-1.83777	2.08476	4.99458	5.15002
NM_001001436	388272	C16orf87	chromosome 16 open reading frame 87	-1.26457	1.97654	0.743991	3.55174
NM_001001484	9317	PTER	phosphotriesterase related	-1.20429	0.742802	0.357259	0.919244
NM_001001486	27032	ATP2C1	ATPase, Ca++ transporting, type 2C, member 1	1.25673	3.10343	10.7942	6.91422
NM_001001503	4731	NDUFV3	NADH dehydrogenase (ubiquinone) flavoprotein 3, 10kDa	-1.62192	2.47614	5.67703	6.41965
NM_001001520	84717	HDGFRP2	hepatoma-derived growth factor-related protein 2	4.82135	0	15.8965	0
NM_001001521	7360	UGP2	UDP-glucose pyrophosphorylase 2	1.02391	4.51311	23.6896	21.8796
NM_001001524	53345	TM6SF2	transmembrane 6 superfamily member 2	1.0474	0.572309	0.715729	0.513809
NM_001001550	2887	GRB10	growth factor receptor-bound protein 10	-1.02665	1.30757	1.7535	1.57896
NM_001001551	414328	C9orf103	chromosome 9 open reading frame 103	1.39812	1.04598	2.1174	0.849738
NM_001001555	2887	GRB10	growth factor receptor-bound protein 10	1.00366	1.34969	1.78717	1.62101
NM_001001556	2585	GALK2	galactokinase 2	-1.27865	1.40252	0	2.08609
NM_001001557	392255	GDF6	growth differentiation factor 6	-3.17923	1.37165	0.601148	4.64233
NM_001001563	92609	TIMM50	translocase of inner mitochondrial membrane 50 homolog (S. cerevisiae)	1.02658	3.7202	12.5014	12.4171
NM_001001655	121642	ALKBH2	alkB, alkylation repair homolog 2 (E. coli)	-2.50374	1.33182	0.819182	3.54004
NM_001001660	144363	LYRM5	LYR motif containing 5	-1.18977	3.22491	6.32868	9.40975
NM_001001661	155054	ZNF425	zinc finger protein 425	-1.07296	1.10612	1.27892	1.29936
NM_001001662	158431	ZNF782	zinc finger protein 782	-1.21136	0.0877818	0.227011	0.27894
NM_001001664	339745	SPOPL	speckle-type POZ protein-like	1.01103	1.56451	1.27408	2.01185
NM_001001668	388566	ZNF470	zinc finger protein 470	-1.09134	1.08506	1.16723	1.28892
NM_001001669	389337	ARHGEF37	Rho guanine nucleotide exchange factor (GEF) 37	-1.08246	0.136813	0	0.189717
NM_001001683	400569	MED11	mediator complex subunit 11	-1.04965	3.24343	6.19961	8.89732
NM_001001701	401152	C4orf3	chromosome 4 open reading frame 3	-1.07017	4.82452	27.6388	28.5577
NM_001001709	401535	C9orf170	chromosome 9 open reading frame 170	-1.00237	0.0702993	0.064146	0.058693
NM_001001713	6450	SH3BGR	SH3 domain binding glutamic acid-rich protein	-1.21567	0.864188	1.26705	1.09006
NM_001001740	64326	RFWD2	ring finger and WD repeat domain 2	1.43798	1.3777	2.59011	1.27497
NM_001001786	414899	BLID	BH3-like motif containing, cell death inducer	1.00187	0.101445	0	0.083333
NM_001001788	353091	RAET1G	retinoic acid early transcript 1G	1.54143	1.36537	1.74109	1.20556
NM_001001790	401505	TOMM5	translocase of outer mitochondrial membrane 5 homolog (yeast)	1.06828	5.7527	46.8935	51.4665
NM_001001794	414918	FAM116B	family with sequence similarity 116, member B	-1.06777	1.55648	2.13125	2.10872
NM_001001795	414919	C8orf82	chromosome 8 open reading frame 82	1.21624	4.13231	15.3736	15.2228
NM_001001802	402317	OR2A42	olfactory receptor, family 2, subfamily A, member 42	-1.05288	0.216105	0.157772	0.236557
NM_001001802_dup1		OR2A42	olfactory receptor, family 2, subfamily A, member 42	-1.24041	0.160662	0.291348	0.351375
NM_001001850	415117	STX19	syntaxin 19	-1.01063	0.0275037	0.040442	0.028503
NM_001001852	415116	PIM3	pim-3 oncogene	2.13047	3.32014	12.6093	6.2821
NM_001001872	145407	C14orf37	chromosome 14 open reading frame 37	1.51404	0.953317	2.76867	0.686717
NM_001001890	861	RUNX1	runt-related transcription factor 1	-1.70675	4.18297	18.0972	23.239
NM_001001894	7267	TTC3	tetratricopeptide repeat domain 3	-1.48562	4.23234	21.1704	22.3832
NM_001001916	119679	OR52J3	olfactory receptor, family 52, subfamily J, member 3	1.03438	0	0.053901	0
NM_001001925	57509	MTUS1	microtubule associated tumor suppressor 1	1.0045	0	0	0
NM_001001928	5465	PPARA	peroxisome proliferator-activated receptor alpha	-1.31533	1.25946	2.0627	1.854
NM_001001936	84632	AFAP1L2	actin filament associated protein 1-like 2	1.05121	0.0111686	0.043194	0.003925
NM_001001971	220965	FAM13C	family with sequence similarity 13, member C	-1.06711	0.256127	0.232287	0.283136
NM_001001973	509	ATP5C1	ATP synthase, H+ transporting, mitochondrial F1 complex, gamma polypeptide 1	1.25118	4.26793	19.5641	16.5834
NM_001001975	513	ATP5D	ATP synthase, H+ transporting, mitochondrial F1 complex, delta subunit	1.21582	5.93976	43.0768	54.696
NM_001001991	25891	PAMR1	peptidase domain containing associated with muscle regeneration 1	-1.04394	5.46875	52.0881	44.3025
NM_001001992	10600	USP16	ubiquitin specific peptidase 16	-1.05507	2.43975	3.69588	4.79747
NM_001001998	5394	EXOSC10	exosome component 10	1.00019	3.96411	14.6443	14.9064
NM_001002000	51292	GMPR2	guanosine monophosphate reductase 2	-1.7661	1.47113	2.4645	2.90754
NM_001002001	51292	GMPR2	guanosine monophosphate reductase 2	-1.00897	2.62447	5.23495	5.42144
NM_001002002	51292	GMPR2	guanosine monophosphate reductase 2	1.31035	3.23087	5.29975	7.48121
NM_001002018	54985	HCFC1R1	host cell factor C1 regulator 1 (XPO1 dependent)	-1.25473	6.04099	56.3292	73.3065
NM_001002020	80324	PUS1	pseudouridylate synthase 1	-1.27216	1.57752	2.05741	2.46354
NM_001002027	516	ATP5G1	ATP synthase, H+ transporting, mitochondrial Fo complex, subunit C1 (subunit 9)	-1.12024	5.54501	38.4564	48.3615
NM_001002030	55862	ECHDC1	enoyl CoA hydratase domain containing 1	-1.65662	3.32475	5.52995	12.4913
NM_001002034	150368	FAM109B	family with sequence similarity 109, member B	-1.16968	3.85284	10.5571	14.9267
NM_001002036	431705	ASTL	astacin-like metallo-endopeptidase (M12 family)	1.02699	0	0.030981	0
NM_001002243	54812	AFTPH	aftiphilin	-1.95111	1.02236	1.73888	2.12285
NM_001002245	51529	ANAPC11	anaphase promoting complex subunit 11	1.15068	4.06591	11.5052	14.9175
NM_001002246	51529	ANAPC11	anaphase promoting complex subunit 11	1.10269	3.62527	11.2101	11.1172
NM_001002247	51529	ANAPC11	anaphase promoting complex subunit 11	1.28954	3.92517	12.3438	12.7752
NM_001002248	51529	ANAPC11	anaphase promoting complex subunit 11	1.28224	3.46245	10.4355	8.96859
NM_001002251	51329	ARL6IP4	ADP-ribosylation-like factor 6 interacting protein 4	1.14848	4.59012	0	21.7928
NM_001002257	253558	LCLAT1	lysocardiolipin acyltransferase 1	1.00752	2.14939	4.54989	3.51862
NM_001002259	65981	CAPRIN2	caprin family member 2	-2.26617	0.598368	0	1.77332
NM_001002265	220972	MARCH8	membrane-associated ring finger (C3HC4) 8	1.70244	0	2.52772	0
NM_001002269	51010	EXOSC3	exosome component 3	2.3685	0	1.182	0
NM_001002292	79971	WLS	wntless homolog (Drosophila)	-1.63204	1.65595	0	3.21143
NM_001002755	27247	NFU1	NFU1 iron-sulfur cluster scaffold homolog (S. cerevisiae)	-1.13071	4.08746	9.26729	17.4145
NM_001002759	119392	SFR1	SWI5-dependent recombination repair 1	-1.18649	0.574724	0.263542	0.696018
NM_001002762	54788	DNAJB12	DnaJ (Hsp40) homolog, subfamily B, member 12	1.20628	2.14515	3.56094	3.11988
NM_001002796	79772	MCTP1	multiple C2 domains, transmembrane 1	1.03528	0.067252	0	0.037029
NM_001002800	10051	SMC4	structural maintenance of chromosomes 4	1.1029	3.24034	10.1414	8.24064
NM_001002814	80223	RAB11FIP1	RAB11 family interacting protein 1 (class I)	1.03268	0.087528	0	0.054507
NM_001002836	126208	ZNF787	zinc finger protein 787	-1.64688	3.49953	12.4534	14.0405
NM_001002837	27124	INPP5J	inositol polyphosphate-5-phosphatase J	-1.07332	0.0577157	0.112065	0.112419
NM_001002838	65267	WNK3	WNK lysine deficient protein kinase 3	1.02319	0	0.090506	0
NM_001002840	54441	STAG3L1	stromal antigen 3-like 1	1.67005	1.18335	2.93895	0.898981
NM_001002844	54816	ZNF280D	zinc finger protein 280D	-1.15284	1.76086	2.48352	2.72181
NM_001002857	302	ANXA2	annexin A2	-1.20463	7.60451	183.998	203.102
NM_001002860	55727	BTBD7	BTB (POZ) domain containing 7	-1.41987	2.24614	5.72759	4.93092
NM_001002876	79019	CENPM	centromere protein M	-1.08129	0.566395	1.25438	0.605745
NM_001002877	8563	THOC5	THO complex 5	-1.25139	2.30104	3.77761	4.75169
NM_001002880	25776	CBY1	chibby homolog 1 (Drosophila)	1.01332	0.991263	1.09113	1.04336
NM_001002909	23131	GPATCH8	G patch domain containing 8	-1.61309	2.1429	2.75254	4.93796
NM_001002912	127254	C1orf173	chromosome 1 open reading frame 173	1.00687	0	0	0
NM_001002913	138428	PTRH1	peptidyl-tRNA hydrolase 1 homolog (S. cerevisiae)	1.35444	3.72282	11.2555	10.6888
NM_001002914	147040	KCTD11	potassium channel tetramerisation domain containing 11	-1.20845	3.5909	10.3449	12.6479
NM_001002919	285016	FAM150B	family with sequence similarity 150, member B	-1.00439	0.0481972	0.062989	0.040937
NM_001002926	221830	TWISTNB	TWIST neighbor	1.1798	2.61055	5.93006	4.85304
NM_001003	6176	RPLP1	ribosomal protein, large, P1	-1.04246	9.18193	124.783	586.982
NM_001003396	7164	TPD52L1	tumor protein D52-like 1	-2.40742	1.86209	2.08116	5.28935
NM_001003397	7164	TPD52L1	tumor protein D52-like 1	-2.7785	2.66167	3.35248	10.5912
NM_001003398	636	BICD1	bicaudal D homolog 1 (Drosophila)	1.4737	0	0.638002	0
NM_001003406	8911	CACNA1I	calcium channel, voltage-dependent, T type, alpha 1I subunit	1.00279	0.00373265	0.007368	0.004711
NM_001003652	4087	SMAD2	SMAD family member 2	1.0782	1.19507	1.1633	1.27808
NM_001003681	10042	HMGXB4	HMG box domain containing 4	-1.35617	2.14971	3.79322	4.43639
NM_001003682	399474	TMEM200B	transmembrane protein 200B	-1.4285	2.70523	4.54724	7.09804
NM_001003683	5136	PDE1A	phosphodiesterase 1A, calmodulin-dependent	-2.43021	0.548656	0	1.87112
NM_001003684	29796	UQCR10	ubiquinol-cytochrome c reductase, complex III subunit X	-1.73412	2.47492	5.77635	6.68089
NM_001003692	55954	ZMAT5	zinc finger, matrin-type 5	1.03214	3.07968	6.76745	7.56841
NM_001003697	522	ATP5J	ATP synthase, H+ transporting, mitochondrial Fo complex, subunit F6	-1.14279	5.24954	23.1507	39.847
NM_001003698	6239	RREB1	ras responsive element binding protein 1	-1.53377	0.341588	0.669957	0.763598
NM_001003699	6239	RREB1	ras responsive element binding protein 1	-1.03791	1.67297	3.33934	2.31626
NM_001003702	445328	ARHGEF35	Rho guanine nucleotide exchange factor (GEF) 35	-1.55965	1.59406	1.86099	2.93489
NM_001003703	522	ATP5J	ATP synthase, H+ transporting, mitochondrial Fo complex, subunit F6	1.08995	4.21963	16.2686	17.2265
NM_001003712	114882	OSBPL8	oxysterol binding protein-like 8	-1.71006	3.1092	8.82825	10.802
NM_001003713	9551	ATP5J2	ATP synthase, H+ transporting, mitochondrial Fo complex, subunit F2	1.25723	5.66437	52.2509	44.3565
NM_001003722	2733	GLE1	GLE1 RNA export mediator homolog (yeast)	1.08487	3.10778	8.27621	7.52334
NM_001003745	26496	OR10A3	olfactory receptor, family 10, subfamily A, member 3	1.01166	0	0.049832	0
NM_001003760	401265	KLHL31	kelch-like 31 (Drosophila)	1.00686	0	0.024179	0
NM_001003788	92335	STRADA	STE20-related kinase adaptor alpha	-1.07954	1.55922	2.05072	2.13189
NM_001003793	27303	RBMS3	RNA binding motif, single stranded interacting protein 3	-1.39358	1.14107	3.16145	1.71565
NM_001003794	11343	MGLL	monoglyceride lipase	-1.08596	4.68888	26.9449	26.3263
NM_001003795	389524	GTF2IRD2B	GTF2I repeat domain containing 2B	-1.20507	1.95572	3.30138	3.34499
NM_001003796	4809	NHP2L1	NHP2 non-histone chromosome protein 2-like 1 (S. cerevisiae)	1.03606	5.47676	40.5143	42.9876
NM_001003801	6604	SMARCD3	SWI/SNF related, matrix associated, actin dependent regulator of chromatin, subfamily d, member 3	-2.3782	2.85377	8.66321	11.0211
NM_001003891	51586	MED15	mediator complex subunit 15	1.21463	3.16544	8.44031	7.40654
NM_001003897	63905	MANBAL	mannosidase, beta A, lysosomal-like	1.28366	4.43481	22.7509	18.5107
NM_001003931	10039	PARP3	poly (ADP-ribose) polymerase family, member 3	-1.20896	2.61086	4.50389	5.94824
NM_001003940	90427	BMF	Bcl2 modifying factor	1.17484	0.485834	0.758293	0.357377
NM_001003962	826	CAPNS1	calpain, small subunit 1	1.33184	6.9121	122.165	107.795
NM_001004	6181	RPLP2	ribosomal protein, large, P2	1.20045	9.96757	944.306	872.855
NM_001004051	114928	GPRASP2	G protein-coupled receptor associated sorting protein 2	-1.47266	0.943659	4.13329	1.46155
NM_001004057	2868	GRK4	G protein-coupled receptor kinase 4	-1.0527	0.641536	0	0.666163
NM_001004065	11217	AKAP2	A kinase (PRKA) anchor protein 2	-1.33593	4.79269	30.5196	31.2308
NM_001004067	408050	NOMO3	NODAL modulator 3	1.47954	5.02821	41.9374	26.3865
NM_001004105	2870	GRK6	G protein-coupled receptor kinase 6	1.31323	0.978278	1.26281	0.806731
NM_001004106	2870	GRK6	G protein-coupled receptor kinase 6	1.23908	2.0517	4.92118	2.81316
NM_001004125	286319	TUSC1	tumor suppressor candidate 1	-1.02696	3.49479	8.18378	10.7172
NM_001004127	440138	ALG11	asparagine-linked glycosylation 11, alpha-1,2-mannosyltransferase homolog (yeast)	1.06943	2.34683	6.16609	4.08819
NM_001004128	5768	QSOX1	quiescin Q6 sulfhydryl oxidase 1	-1.07111	5.83384	57.4463	57.6123
NM_001004301	126017	ZNF813	zinc finger protein 813	1.04246	0.594263	0.470042	0.544514
NM_001004304	283337	ZNF740	zinc finger protein 740	-1.04466	2.62408	5.23962	5.5447
NM_001004306	339184	CCDC144NL	coiled-coil domain containing 144 family, N-terminal like	-1.03001	0.0620559	7.7e-05	0.071111
NM_001004309	342132	ZNF774	zinc finger protein 774	1.0341	0.418828	0.351731	0.37228
NM_001004313	388335	TMEM220	transmembrane protein 220	-1.38172	1.57879	1.47525	2.62307
NM_001004316	389170	LEKR1	leucine, glutamate and lysine rich 1	-1.00841	0.0323054	0.037592	0.030682
NM_001004318	390928	PAPL	iron/zinc purple acid phosphatase-like protein	1.08036	0.0253725	0.107494	0.007674
NM_001004320	392636	AGMO	alkylglycerol monooxygenase	1.05183	0.0741483	0.082369	0.036302
NM_001004323	402573	C7orf61	chromosome 7 open reading frame 61	1.15183	0.327666	0.229968	0.221471
NM_001004326	440044	SLC22A20	solute carrier family 22, member 20	-1.00041	0.0525697	0.120926	0.041837
NM_001004330	440107	PLEKHG7	pleckstrin homology domain containing, family G (with RhoGef domain) member 7	-1.01054	0.0113231	0.017371	0.017689
NM_001004333	440400	RNASEK	ribonuclease, RNase K	1.2079	7.39618	133.258	148.115
NM_001004334	440435	GPR179	G protein-coupled receptor 179	1.01077	0.0021718	0.015475	0.002072
NM_001004339	440590	ZYG11A	zyg-11 homolog A (C. elegans)	1.07712	0.102329	0.136187	0.049743
NM_001004341	440695	ETV3L	ets variant 3-like	1.00494	0.0159433	0.027853	0.011703
NM_001004342	440730	TRIM67	tripartite motif containing 67	-1.00549	0.0174731	0.007979	0.018126
NM_001004343	440738	MAP1LC3C	microtubule-associated protein 1 light chain 3 gamma	-1.03048	0.235647	0.123104	0.23801
NM_001004353	441476	C9orf173	chromosome 9 open reading frame 173	-1.01264	0.0429208	0.041861	0.041864
NM_001004354	441478	NRARP	NOTCH-regulated ankyrin repeat protein	1.03431	0.0291796	0.038397	0.01226
NM_001004356	53834	FGFRL1	fibroblast growth factor receptor-like 1	-1.44453	2.89883	8.28377	8.27174
NM_001004431	284207	METRNL	meteorin, glial cell differentiation regulator-like	1.082	6.41704	77.3387	81.8734
NM_001004439	22801	ITGA11	integrin, alpha 11	-1.62963	6.64139	96.9592	127.315
NM_001004451	347168	OR1J1	olfactory receptor, family 1, subfamily J, member 1	1.09905	0	0.094926	0
NM_001004452	26219	OR1J4	olfactory receptor, family 1, subfamily J, member 4	1.07162	0.115114	0.244999	0.061525
NM_001004454	138881	OR1L8	olfactory receptor, family 1, subfamily L, member 8	1.00234	0.076298	0.048559	0.060749
NM_001004461	390093	OR10A6	olfactory receptor, family 10, subfamily A, member 6	1.02743	0	0.048995	0
NM_001004465	126541	OR10H4	olfactory receptor, family 10, subfamily H, member 4	1.08758	0	0.052995	0
NM_001004470	338596	ST8SIA6	ST8 alpha-N-acetyl-neuraminide alpha-2,8-sialyltransferase 6	1.06446	0	0.091864	0
NM_001004490	338755	OR2AG2	olfactory receptor, family 2, subfamily AG, member 2	1.04097	0.0582111	0.092091	0.028445
NM_001004713	126370	OR1I1	olfactory receptor, family 1, subfamily I, member 1	1.02668	0	0.038898	0
NM_001004722	8440	NCK2	NCK adaptor protein 2	2.4566	0	1.99216	0
NM_001005	6188	RPS3	ribosomal protein S3	-1.22129	8.09518	253.739	281.883
NM_001005160	390054	OR52A5	olfactory receptor, family 52, subfamily A, member 5	1.09618	0	0.278827	0
NM_001005162	340980	OR52B6	olfactory receptor, family 52, subfamily B, member 6	1.05886	0	0.102305	0
NM_001005181	196335	OR56B4	olfactory receptor, family 56, subfamily B, member 4	1.00505	0.0386997	0.13215	0.027929
NM_001005193	390882	OR7G2	olfactory receptor, family 7, subfamily G, member 2	1.0287	0	0.042536	0
NM_001005209	130612	TMEM198	transmembrane protein 198	1.09014	1.44918	1.63674	1.68514
NM_001005236	26737	OR1L1	olfactory receptor, family 1, subfamily L, member 1	1.03192	0	0.048918	0
NM_001005242	5318	PKP2	plakophilin 2	-1.02419	0.0175076	0.007093	0.03259
NM_001005271	1107	CHD3	chromodomain helicase DNA binding protein 3	-1.16838	3.71846	9.6348	13.6272
NM_001005276	81392	OR2AE1	olfactory receptor, family 2, subfamily AE, member 1	1.00524	0.0749045	0.093248	0.057734
NM_001005332	9500	MAGED1	melanoma antigen family D, 1	-3.15555	3.7102	0	24.069
NM_001005335	3191	HNRNPL	heterogeneous nuclear ribonucleoprotein L	-5.46756	1.91606	6.39189	10.5959
NM_001005337	5317	PKP1	plakophilin 1 (ectodermal dysplasia/skin fragility syndrome)	1.03741	0	0.040125	0
NM_001005339	6001	RGS10	regulator of G-protein signaling 10	1.2029	4.11643	9.48179	15.147
NM_001005340	10457	GPNMB	glycoprotein (transmembrane) nmb	1.3161	3.90232	18.1689	12.5009
NM_001005353	205	AK4	adenylate kinase 4	-1.78276	0.669711	0.550099	1.37478
NM_001005362	1785	DNM2	dynamin 2	1.06969	2.14492	2.90193	3.35673
NM_001005373	90678	LRSAM1	leucine rich repeat and sterile alpha motif containing 1	-1.16262	1.41871	2.38906	1.9613
NM_001005376	5329	PLAUR	plasminogen activator, urokinase receptor	1.42819	3.12545	8.81441	6.55372
NM_001005388	23114	NFASC	neurofascin	-1.13661	3.33416	2.82017	9.96098
NM_001005404	388403	YPEL2	yippee-like 2 (Drosophila)	1.17353	1.58147	2.09495	1.85116
NM_001005407	8912	CACNA1H	calcium channel, voltage-dependent, T type, alpha 1H subunit	1.00634	0.0862528	0.049946	0.067663
NM_001005408	84461	NEURL4	neuralized homolog 4 (Drosophila)	-1.3124	0.961162	1.38162	1.32823
NM_001005415	51257	MARCH2	membrane-associated ring finger (C3HC4) 2	-1.1841	3.74938	8.74181	13.9933
NM_001005463	253738	EBF3	early B-cell factor 3	1.42893	0.842741	0	0.603623
NM_001005473	345557	PLCXD3	phosphatidylinositol-specific phospholipase C, X domain containing 3	-1.00013	0.00548467	0.00384	0.007772
NM_001005476	8502	PKP4	plakophilin 4	-1.18208	2.371	3.90019	4.85618
NM_001005612	1896	EDA	ectodysplasin A	-1.00417	0.0277421	0.009562	0.024902
NM_001005738	2358	FPR2	formyl peptide receptor 2	-1.0038	0.0289101	0.058985	0.025511
NM_001005739	51542	VPS54	vacuolar protein sorting 54 homolog (S. cerevisiae)	-1.24733	1.93261	1.75233	3.35908
NM_001005744	8650	NUMB	numb homolog (Drosophila)	-1.16573	3.39989	8.48098	10.7056
NM_001005745	8650	NUMB	numb homolog (Drosophila)	2.42961	2.741	12.8522	3.63283
NM_001005746	785	CACNB4	calcium channel, voltage-dependent, beta 4 subunit	-1.63758	0.503395	0	1.03299
NM_001005751	387680	FAM21A	family with sequence similarity 21, member A	1.01006	3.96433	16.3891	14.8143
NM_001005752	2707	GJB3	gap junction protein, beta 3, 31kDa	1.03249	0	0.037826	0
NM_001005782	7341	SUMO1	SMT3 suppressor of mif two 3 homolog 1 (S. cerevisiae)	1.30666	3.39103	38.4489	8.46161
NM_001005849	6613	SUMO2	SMT3 suppressor of mif two 3 homolog 2 (S. cerevisiae)	1.74147	5.39058	51.97	31.2248
NM_001005850	90485	ZNF835	zinc finger protein 835	1.00764	0.0270702	0	0.018273
NM_001005851	163131	ZNF780B	zinc finger protein 780B	1.00404	0.368369	0.449251	0.339245
NM_001005861	6259	RYK	RYK receptor-like tyrosine kinase	-1.4236	3.44039	10.5132	12.449
NM_001005914	7869	SEMA3B	sema domain, immunoglobulin domain (Ig), short basic domain, secreted, (semaphorin) 3B	2.09994	1.59825	8.85838	1.28903
NM_001005915	2065	ERBB3	v-erb-b2 erythroblastic leukemia viral oncogene homolog 3 (avian)	-1.01511	0.293033	0.14804	0.280399
NM_001005920	339123	JMJD8	jumonji domain containing 8	1.06275	4.78436	27.6066	26.1679
NM_001006	6189	RPS3A	ribosomal protein S3A	53.0857	0	54.5767	0
NM_001006114	54059	YBEY	ybeY metallopeptidase (putative)	-1.71852	0.868768	0	1.61478
NM_001006115	9807	IP6K1	inositol hexakisphosphate kinase 1	1.36369	1.38994	1.54762	1.33851
NM_001006600	55914	ERBB2IP	erbb2 interacting protein	-1.26097	3.06592	10.8758	8.63888
NM_001006605	388650	FAM69A	family with sequence similarity 69, member A	-1.3087	3.88697	13.1409	16.3621
NM_001006613	51186	WBP5	WW domain binding protein 5	-1.14768	4.21335	13.6532	19.2589
NM_001006616	26262	TSPAN17	tetraspanin 17	1.45414	1.88083	2.81872	2.16693
NM_001006617	79109	MAPKAP1	mitogen-activated protein kinase associated protein 1	-1.21043	3.94741	12.7097	16.381
NM_001006622	55339	WDR33	WD repeat domain 33	-1.44511	1.20752	2.142	1.90177
NM_001006630	1129	CHRM2	cholinergic receptor, muscarinic 2	1.88669	0.678344	3.65477	0.333534
NM_001006634	55114	ARHGAP17	Rho GTPase activating protein 17	-1.37697	3.45348	9.51838	12.3324
NM_001006636	79712	GTDC1	glycosyltransferase-like domain containing 1	-1.28995	0.940119	1.14056	1.27732
NM_001006639	9338	TCEAL1	transcription elongation factor A (SII)-like 1	1.10888	3.00869	7.27082	6.86057
NM_001006641	114789	SLC25A25	solute carrier family 25 (mitochondrial carrier; phosphate carrier), member 25	1.37474	1.59784	2.21479	1.68129
NM_001006642	114789	SLC25A25	solute carrier family 25 (mitochondrial carrier; phosphate carrier), member 25	1.44406	0	0.595233	0
NM_001006656	25888	ZNF473	zinc finger protein 473	1.08073	0.354789	0.1407	0.279779
NM_001006666	200316	APOBEC3F	apolipoprotein B mRNA editing enzyme, catalytic polypeptide-like 3F	1.26845	1.24325	1.59619	1.19932
NM_001006681	474343	SPIN2B	spindlin family, member 2B	2.45566	1.25646	2.28839	0.760567
NM_001006684	90843	TCEAL8	transcription elongation factor A (SII)-like 8	1.03175	3.48183	10.2531	10.234
NM_001006933	85012	TCEAL3	transcription elongation factor A (SII)-like 3	1.12876	2.98642	6.30903	6.66086
NM_001006935	79921	TCEAL4	transcription elongation factor A (SII)-like 4	-1.13246	5.47188	39.3144	46.1186
NM_001006938	158931	TCEAL6	transcription elongation factor A (SII)-like 6	1.00341	0.0185575	7.6e-05	0.013696
NM_001006945	55791	LRIF1	ligand dependent nuclear receptor interacting factor 1	1.08233	1.913	2.42869	2.69955
NM_001006946	6382	SDC1	syndecan 1	1.14484	2.66696	9.11836	5.1562
NM_001007	6191	RPS4X	ribosomal protein S4, X-linked	1.09245	8.20253	288.328	264.362
NM_001007025	9527	GOSR1	golgi SNAP receptor complex member 1	-1.56755	2.4657	3.75959	6.24117
NM_001007069	6386	SDCBP	syndecan binding protein (syntenin)	1.18084	3.95619	24.3092	13.6545
NM_001007072	54993	ZSCAN2	zinc finger and SCAN domain containing 2	-1.24257	0.732086	0.78247	0.936792
NM_001007075	51088	KLHL5	kelch-like 5 (Drosophila)	-1.66946	1.2853	1.74769	2.33166
NM_001007088	7569	ZNF182	zinc finger protein 182	-1.12194	0.5796	0.899699	0.654823
NM_001007090	157773	C8orf48	chromosome 8 open reading frame 48	-1.22099	1.17858	0.957802	1.58657
NM_001007097	4915	NTRK2	neurotrophic tyrosine kinase, receptor, type 2	1.14524	0.177509	0	0.089127
NM_001007101	83744	ZNF484	zinc finger protein 484	-1.76216	0.229111	0.417489	0.905371
NM_001007102	84456	L3MBTL3	l(3)mbt-like 3 (Drosophila)	-1.0475	1.0343	0.83018	1.17702
NM_001007125	198437	C20orf201	chromosome 20 open reading frame 201	1.03843	0	0.086383	0
NM_001007156	4916	NTRK3	neurotrophic tyrosine kinase, receptor, type 3	1.02541	0	0.084877	0
NM_001007169	158399	ZNF483	zinc finger protein 483	1.02665	0.0399715	0.066244	0.020595
NM_001007225	10644	IGF2BP2	insulin-like growth factor 2 mRNA binding protein 2	-1.32594	1.30094	2.63966	1.93854
NM_001007228	8405	SPOP	speckle-type POZ protein	-1.0673	3.3092	8.58693	9.43999
NM_001007237	3321	IGSF3	immunoglobulin superfamily, member 3	1.03275	0	0.044225	0
NM_001007246	54014	BRWD1	bromodomain and WD repeat domain containing 1	-1.14074	2.13302	3.32203	3.84785
NM_001007248	148103	ZNF599	zinc finger protein 599	1.2231	0	0.169343	0
NM_001007267	22925	PLA2R1	phospholipase A2 receptor 1, 180kDa	-1.03541	0.915095	0.639912	0.983768
NM_001007269	79760	GEMIN7	gem (nuclear organelle) associated protein 7	2.56944	0	0.71804	0
NM_001007270	79760	GEMIN7	gem (nuclear organelle) associated protein 7	1.04288	1.68108	1.87035	2.20295
NM_001007464	51389	RWDD1	RWD domain containing 1	-2.46987	2.87298	8.78826	11.4572
NM_001007467	9814	SFI1	Sfi1 homolog, spindle assembly associated (yeast)	-1.02763	1.35898	1.47185	1.6729
NM_001007468	6598	SMARCB1	SWI/SNF related, matrix associated, actin dependent regulator of chromatin, subfamily b, member 1	1.02075	3.49433	10.231	10.4234
NM_001007469	10870	HCST	hematopoietic cell signal transducer	-1.05532	0.520163	0.891473	0.541585
NM_001007527	92255	LMBRD2	LMBR1 domain containing 2	-1.37506	1.71113	1.69752	2.96499
NM_001007531	222698	NKAPL	NFKB activating protein-like	1.15085	0.750571	0.716636	0.642686
NM_001007538	387914	SHISA2	shisa homolog 2 (Xenopus laevis)	-1.1261	0.10772	0.055715	0.20587
NM_001007540	389118	CDHR4	cadherin-related family member 4	-1.02964	0.0497657	0.027851	0.061178
NM_001007553	7812	CSDE1	cold shock domain containing E1, RNA-binding	-6.37879	2.34899	14.4345	15.7166
NM_001007559	6760	SS18	synovial sarcoma translocation, chromosome 18	-1.14587	2.47304	3.29853	5.16205
NM_001007561	126298	IRGQ	immunity-related GTPase family, Q	1.21033	1.11588	2.17092	1.05043
NM_001007563	347252	IGFBPL1	insulin-like growth factor binding protein-like 1	-1.24262	0.6972	0.454634	0.899704
NM_001007793	9184	BUB3	budding uninhibited by benzimidazoles 3 homolog (yeast)	1.21302	3.97803	14.4065	13.6927
NM_001008	6192	RPS4Y1	ribosomal protein S4, Y-linked 1	-20.5554	4.16009	63.0285	119.628
NM_001008212	10133	OPTN	optineurin	-5.27965	1.69047	5.76904	8.84927
NM_001008215	493753	COA5	cytochrome C oxidase assembly factor 5	2.28454	1.54135	5.07418	1.1574
NM_001008216	2582	GALE	UDP-galactose-4-epimerase	1.77404	2.06112	3.75741	2.29016
NM_001008221	276	AMY1A	amylase, alpha 1A (salivary)	-1.01875	0.0552435	0.004281	0.057028
NM_001008221_dup1		AMY1A	amylase, alpha 1A (salivary)	1.02402	0.0156164	0.013112	0.007859
NM_001008221_dup2		AMY1A	amylase, alpha 1A (salivary)	-1.0631	0.386974	0.189724	0.410062
NM_001008223	338761	C1QL4	complement component 1, q subcomponent-like 4	1.00592	0.0383724	0.021358	0.027348
NM_001008226	283726	FAM154B	family with sequence similarity 154, member B	1.04123	0.086137	0.086434	0.04964
NM_001008237	130502	TTC32	tetratricopeptide repeat domain 32	-2.2218	0.519569	0	1.62959
NM_001008239	147339	C18orf25	chromosome 18 open reading frame 25	-1.14473	2.171	3.66968	3.97855
NM_001008271	100129885	SCXA	scleraxis homolog A (mouse)	1.11428	0.44089	0.179616	0.342578
NM_001008273	29114	TAGLN3	transgelin 3	1.0354	0	0.056883	0
NM_001008388	493856	CISD2	CDGSH iron sulfur domain 2	1.01868	2.16739	3.43719	3.55385
NM_001008390	8545	CGGBP1	CGG triplet repeat binding protein 1	-1.4837	1.72432	0	3.16307
NM_001008392	10217	CTDSPL	CTD (carboxy-terminal domain, RNA polymerase II, polypeptide A) small phosphatase-like	-1.01573	2.10367	2.76938	3.4108
NM_001008393	201725	C4orf46	chromosome 4 open reading frame 46	1.06105	2.14123	3.50414	3.35935
NM_001008394	493861	EID3	EP300 interacting inhibitor of differentiation 3	1.07256	1.22198	1.18244	1.31897
NM_001008395	389541	C7orf59	chromosome 7 open reading frame 59	1.07896	5.76908	51.2506	51.6854
NM_001008397	493869	GPX8	glutathione peroxidase 8 (putative)	-1.42049	5.07024	25.3533	39.3497
NM_001008401	388561	ZNF761	zinc finger protein 761	-1.34541	1.40103	2.03794	2.16899
NM_001008409	164395	TTLL9	tubulin tyrosine ligase-like family, member 9	-1.01126	0.0509139	0.035996	0.047611
NM_001008410	55240	STEAP3	STEAP family member 3	-1.00321	3.50007	10.5018	10.6141
NM_001008489	493911	PHOSPHO2	phosphatase, orphan 2	1.69495	0	0	0
NM_001008495	169200	TMEM64	transmembrane protein 64	-1.07315	2.40777	5.2174	4.71906
NM_001008528	439921	MXRA7	matrix-remodelling associated 7	-1.31929	5.17072	33.1105	40.7297
NM_001008529	439921	MXRA7	matrix-remodelling associated 7	1.35047	4.68968	0	21.5796
NM_001008534	158798	AKAP14	A kinase (PRKA) anchor protein 14	1.09691	0.47373	0.434582	0.38741
NM_001008537	340533	KIAA2022	KIAA2022	1.00527	0.00138363	0.010197	0.001697
NM_001008660	8301	PICALM	phosphatidylinositol binding clathrin assembly protein	1.07275	4.77124	25.3486	25.8152
NM_001008661	56267	CCBL2	cysteine conjugate-beta lyase 2	1.09375	2.33774	3.33649	3.99068
NM_001008662	56267	CCBL2	cysteine conjugate-beta lyase 2	1.02778	2.8953	7.29075	6.53743
NM_001008695	80764	THAP7	THAP domain containing 7	1.50771	2.76007	7.51149	4.80003
NM_001008703	221491	C6orf1	chromosome 6 open reading frame 1	1.46328	3.93933	17.4474	12.1287
NM_001008708	494143	CHAC2	ChaC, cation transport regulator homolog 2 (E. coli)	-1.08621	0.888766	1.05616	0.998141
NM_001008710	11030	RBPMS	RNA binding protein with multiple splicing	-1.1445	2.73842	5.29274	6.36229
NM_001008712	11030	RBPMS	RNA binding protein with multiple splicing	-1.08997	4.72629	24.3429	27.0358
NM_001008727	7675	ZNF121	zinc finger protein 121	1.20405	0.529601	0.931264	0.388365
NM_001008737	401052	LOC401052	hypothetical LOC401052	-1.17154	0.41869	0.255143	0.525555
NM_001008738	96459	FNIP1	folliculin interacting protein 1	-1.12661	2.43649	6.67616	4.97207
NM_001008739	441150	C6orf226	chromosome 6 open reading frame 226	-3.69972	2.21113	9.84925	9.36918
NM_001008744	55775	TDP1	tyrosyl-DNA phosphodiesterase 1	1.20659	1.31682	2.04074	1.34575
NM_001008747	441294	CTAGE15P	CTAGE family, member 15, pseudogene	-1.17101	0.724008	0.185736	0.866029
NM_001008801	90333	ZNF468	zinc finger protein 468	1.14489	0.928618	0.936431	0.85524
NM_001008844	1832	DSP	desmoplakin	-1.37984	2.59725	5.2085	6.3719
NM_001008860	81614	NIPA2	non imprinted in Prader-Willi/Angelman syndrome 2	-1.15547	2.26746	3.94558	4.40806
NM_001008892	81614	NIPA2	non imprinted in Prader-Willi/Angelman syndrome 2	-1.23773	3.24484	8.21354	9.8019
NM_001008895	8451	CUL4A	cullin 4A	1.84909	4.07014	23.6504	11.9108
NM_001008910	8576	STK16	serine/threonine kinase 16	4.66548	0	4.84685	0
NM_001008938	9793	CKAP5	cytoskeleton associated protein 5	-1.11992	3.77179	14.4677	13.8096
NM_001008949	150771	ITPRIPL1	inositol 1,4,5-trisphosphate receptor interacting protein-like 1	1.00517	0.168995	0.265659	0.146591
NM_001009	6193	RPS5	ribosomal protein S5	-1.1036	8.41765	276.002	333.094
NM_001009184	2907	GRINA	glutamate receptor, ionotropic, N-methyl D-aspartate-associated protein 1 (glutamate binding)	1.12801	6.36954	93.9075	77.9129
NM_001009552	5516	PPP2CB	protein phosphatase 2, catalytic subunit, beta isozyme	1.04501	5.46762	42.4518	42.5698
NM_001009565	344387	CDKL4	cyclin-dependent kinase-like 4	1.00742	0.0205185	0.020131	0.013404
NM_001009566	22883	CLSTN1	calsyntenin 1	1.00336	4.75178	10.5982	26.3481
NM_001009568	27293	SMPDL3B	sphingomyelin phosphodiesterase, acid-like 3B	-1.01726	0.0141654	0	0.025059
NM_001009571	93664	CADPS2	Ca++-dependent secretion activator 2	1.04452	0.64462	1.07486	0.595836
NM_001009608	128710	C20orf94	chromosome 20 open reading frame 94	1.06701	0.417121	0.417977	0.34738
NM_001009610	728130	FAM22D	family with sequence similarity 22, member D	-1.11067	0.183154	0	0.254123
NM_001009880	23313	KIAA0930	KIAA0930	1.08233	3.10539	12.6361	7.52194
NM_001009894	91298	C12orf29	chromosome 12 open reading frame 29	-1.1443	2.36769	3.57378	4.75032
NM_001009899	205717	KIAA2018	KIAA2018	1.07325	0.711569	1.25508	0.650059
NM_001009905	146712	B3GNTL1	UDP-GlcNAc:betaGal beta-1,3-N-acetylglucosaminyltransferase-like 1	1.25843	1.84186	2.26216	2.27317
NM_001009909	338645	LUZP2	leucine zipper protein 2	-1.01696	0.0343827	0.097426	0.038184
NM_001009925	29058	C20orf30	chromosome 20 open reading frame 30	-2.388	4.95168	0	48.0011
NM_001009931	388697	HRNR	hornerin	-1.01943	0.0700968	0.03642	0.070109
NM_001009936	26147	PHF19	PHD finger protein 19	1.35804	2.94495	7.57567	5.85761
NM_001009939	5413	SEPT5	septin 5	1.83617	1.46741	2.47506	1.21045
NM_001009941	54522	ANKRD16	ankyrin repeat domain 16	1.21593	1.30488	1.03442	1.3185
NM_001009944	5310	PKD1	polycystic kidney disease 1 (autosomal dominant)	1.02967	3.20526	7.35094	8.33473
NM_001009959	57471	ERMN	ermin, ERM-like protein	1.05609	0	0.128321	0
NM_001009960	79027	ZNF655	zinc finger protein 655	-1.81362	1.56721	0	3.22955
NM_001009984	25943	C20orf194	chromosome 20 open reading frame 194	-1.24798	2.5582	5.88126	5.80611
NM_001009992	127665	ZNF648	zinc finger protein 648	1.00154	0.014677	0.028359	0.012209
NM_001009993	130074	FAM168B	family with sequence similarity 168, member B	-1.36078	4.65085	25.247	28.6331
NM_001009996	55152	DALRD3	DALR anticodon binding domain containing 3	1.00336	3.54635	11.9775	10.9966
NM_001009998	170463	SSBP4	single stranded DNA binding protein 4	1.03745	3.71689	11.5946	12.3128
NM_001009999	23028	KDM1A	lysine (K)-specific demethylase 1A	1.16554	2.13764	3.64958	3.15897
NM_001010	6194	RPS6	ribosomal protein S6	-1.54536	9.37486	585.546	768.146
NM_001010844	134728	IRAK1BP1	interleukin-1 receptor-associated kinase 1 binding protein 1	-1.01296	1.10093	0.891739	1.23194
NM_001010846	126669	SHE	Src homology 2 domain containing E	1.00625	0	0.010638	0
NM_001010851	90321	ZNF766	zinc finger protein 766	-1.05461	1.78289	2.43486	2.60632
NM_001010853	135293	PM20D2	peptidase M20 domain containing 2	1.33096	0.799365	0.55526	0.599985
NM_001010854	145567	TTC7B	tetratricopeptide repeat domain 7B	1.2552	2.05599	3.95923	2.79897
NM_001010858	149603	RNF187	ring finger protein 187	-6.98335	3.23816	9.31264	29.638
NM_001010860	161394	SAMD15	sterile alpha motif domain containing 15	1.03681	0.311556	0.261619	0.263852
NM_001010862	169981	SPIN3	spindlin family, member 3	-1.23916	1.20893	1.79413	1.6658
NM_001010865	197342	EME2	essential meiotic endonuclease 1 homolog 2 (S. pombe)	1.37774	0	1.1082	0
NM_001010866	199953	TMEM201	transmembrane protein 201	1.59334	1.07345	1.59718	0.790878
NM_001010867	200205	IBA57	IBA57, iron-sulfur cluster assembly homolog (S. cerevisiae)	1.10479	0.741945	0.855393	0.658964
NM_001010868	206412	C6orf163	chromosome 6 open reading frame 163	1.01211	0.115296	0.056061	0.090993
NM_001010870	221400	TDRD6	tudor domain containing 6	1.02502	0	0	0
NM_001010872	222584	FAM83B	family with sequence similarity 83, member B	1.00524	0.00604807	0	0.00568
NM_001010875	253512	SLC25A30	solute carrier family 25, member 30	1.04113	2.22086	4.70301	3.70832
NM_001010879	284307	ZIK1	zinc finger protein interacting with K protein 1 homolog (mouse)	-1.54714	0.21362	1.15654	0.682072
NM_001010883	284611	FAM102B	family with sequence similarity 102, member B	-1.03258	2.16781	4.98384	3.7051
NM_001010887	340485	ACER2	alkaline ceramidase 2	1.07572	0.123844	0.120327	0.067731
NM_001010891	345778	MTX3	metaxin 3	1.23539	1.4708	2.79851	1.57849
NM_001010893	347051	SLC10A5	solute carrier family 10 (sodium/bile acid cotransporter family), member 5	1.04243	0.0905951	0.158122	0.052728
NM_001010898	388662	SLC6A17	solute carrier family 6, member 17	1.09684	0.160009	0.330512	0.090755
NM_001010905	352999	C6orf58	chromosome 6 open reading frame 58	1.01045	0.0579454	0	0.040348
NM_001010911	399726	C10orf114	chromosome 10 open reading frame 114	1.51693	0.320681	0.611464	0.123567
NM_001010915	401494	PTPLAD2	protein tyrosine phosphatase-like A domain containing 2	1.43141	1.7499	3.6805	1.91328
NM_001010919	441168	FAM26F	family with sequence similarity 26, member F	-1.12921	0.70581	0.674648	0.804366
NM_001010922	440603	BCL2L15	BCL2-like 15	-1.00104	0.0402335	0.041748	0.032131
NM_001010924	221061	FAM171A1	family with sequence similarity 171, member A1	1.00963	3.05256	7.59009	7.50439
NM_001010926	388585	HES5	hairy and enhancer of split 5 (Drosophila)	1.05987	0	0.081808	0
NM_001010932	3082	HGF	hepatocyte growth factor (hepapoietin A; scatter factor)	-1.10939	0.127924	0.406871	0.205469
NM_001010935	5906	RAP1A	RAP1A, member of RAS oncogene family	-1.50956	2.24163	5.72469	5.10937
NM_001010942	5908	RAP1B	RAP1B, member of RAS oncogene family	1.30226	4.93033	35.8296	26.2414
NM_001010972	7791	ZYX	zyxin	-1.1164	6.21674	75.5538	78.8065
NM_001010977	196541	METTL21C	methyltransferase like 21C	-1.17622	0.0885252	0.030781	0.242646
NM_001010982	125061	AFMID	arylformamidase	-1.03909	2.10637	3.57706	3.48315
NM_001010983	55830	GLT8D1	glycosyltransferase 8 domain containing 1	-4.61061	1.97507	11.2794	9.47793
NM_001011	6201	RPS7	ribosomal protein S7	-1.48658	5.03648	27.4409	39.3621
NM_001011551	29071	C1GALT1C1	C1GALT1-specific chaperone 1	1.08224	3.23625	8.65193	8.30138
NM_001011553	989	SEPT7	septin 7	-2.79911	3.49997	5.95383	19.3179
NM_001011645	367	AR	androgen receptor	-1.63153	0.3165	0.366067	0.844824
NM_001011649	55755	CDK5RAP2	CDK5 regulatory subunit associated protein 2	1.05685	0.756635	1.51221	0.701632
NM_001011655	93109	TMEM44	transmembrane protein 44	1.03819	2.98532	6.27551	7.00638
NM_001011658	6399	TRAPPC2	trafficking protein particle complex 2	-1.07678	0.845955	1.8715	0.931589
NM_001011663	84108	PCGF6	polycomb group ring finger 6	-1.9948	0.656441	0.995221	1.57086
NM_001011666	9586	CREB5	cAMP responsive element binding protein 5	-1.10218	0.209512	0.155108	0.268851
NM_001011668	79145	CHCHD7	coiled-coil-helix-coiled-coil-helix domain containing 7	-1.59534	1.13739	1.56992	1.94757
NM_001011670	79145	CHCHD7	coiled-coil-helix-coiled-coil-helix domain containing 7	1.13421	1.22821	0	1.27554
NM_001011671	79145	CHCHD7	coiled-coil-helix-coiled-coil-helix domain containing 7	-1.21663	2.15881	3.73615	4.10501
NM_001011708	29789	OLA1	Obg-like ATPase 1	-1.28531	0.927735	1.65488	1.2556
NM_001011713	122830	NAA30	N(alpha)-acetyltransferase 30, NatC catalytic subunit	-1.02403	2.60419	6.62906	5.38443
NM_001011720	389668	XKR9	XK, Kell blood group complex subunit-related family, member 9	1.01756	0.0130379	0.023552	0.007764
NM_001011722	55160	ARHGEF10L	Rho guanine nucleotide exchange factor (GEF) 10-like	1.14412	2.7687	5.77407	5.61024
NM_001011725	144983	HNRNPA1L2	heterogeneous nuclear ribonucleoprotein A1-like 2	1.15939	3.84411	12.6604	12.7294
NM_001011880	497190	CLEC18B	C-type lectin domain family 18, member B	-1.01738	0.053864	0.054293	0.054864
NM_001012	6202	RPS8	ribosomal protein S8	-1.166	8.04932	225.326	264.996
NM_001012241	339287	MSL1	male-specific lethal 1 homolog (Drosophila)	-1.15444	3.44631	10.6681	11.075
NM_001012264	440163	RNASE13	ribonuclease, RNase A family, 13 (non-active)	1.03725	0	0.024221	0
NM_001012301	340075	ARSI	arylsulfatase family, member I	1.97889	2.23055	5.38374	2.53601
NM_001012302	338440	ANO9	anoctamin 9	1.02356	0.0157738	0.037837	0.008028
NM_001012320	55900	ZNF302	zinc finger protein 302	2.61108	0	1.14243	0
NM_001012321	3921	RPSA	ribosomal protein SA	-1.16018	6.69148	106.322	112.885
NM_001012329	56998	CTNNBIP1	catenin, beta interacting protein 1	1.15409	2.22384	4.92151	3.44548
NM_001012339	134218	DNAJC21	DnaJ (Hsp40) homolog, subfamily C, member 21	-1.12639	2.1228	3.18624	3.77257
NM_001012361	114987	WDR31	WD repeat domain 31	-1.20903	0.304306	0.158875	0.444209
NM_001012418	340156	MYLK4	myosin light chain kinase family, member 4	1.0002	0.15656	0.116018	0.13796
NM_001012426	116113	FOXP4	forkhead box P4	-1.70748	0.661278	0.382826	1.29094
NM_001012456	23480	SEC61G	Sec61 gamma subunit	7.5762	0	24.9126	0
NM_001012478	11338	U2AF2	U2 small nuclear RNA auxiliary factor 2	1.06068	5.13626	40.1621	33.3043
NM_001012503	440050	KRTAP5-7	keratin associated protein 5-7	1.01211	0.0538018	0.059264	0.035956
NM_001012507	387103	CENPW	centromere protein W	1.83616	3.79264	15.5769	9.5819
NM_001012508	503542	SPRN	shadow of prion protein homolog (zebrafish)	-2.2459	0	1.81419	1.31237
NM_001012513	2922	GRP	gastrin-releasing peptide	2.49071	1.56764	7.18172	1.13297
NM_001012614	1487	CTBP1	C-terminal binding protein 1	2.17867	4.15436	18.2306	11.7286
NM_001012642	196996	GRAMD2	GRAM domain containing 2	1.01498	0.0102612	0	0.006361
NM_001012643	339344	MYPOP	Myb-related transcription factor, partner of profilin	1.31628	2.33798	4.925	3.53477
NM_001012706	283551	C14orf182	chromosome 14 open reading frame 182	-1.00395	0.0129216	0.051524	0.013601
NM_001012710	387273	KRTAP5-10	keratin associated protein 5-10	-1.01571	0.0248952	0	0.030292
NM_001012718	9235	IL32	interleukin 32	1.70523	1.07674	1.44503	0.749096
NM_001012727	10555	AGPAT2	1-acylglycerol-3-phosphate O-acyltransferase 2 (lysophosphatidic acid acyltransferase, beta)	1.04979	1.60341	2.24404	2.03906
NM_001012732	1635	DCTD	dCMP deaminase	1.12742	4.53562	18.616	21.2159
NM_001012750	10006	ABI1	abl-interactor 1	1.66931	0	4.14705	0
NM_001012752	10006	ABI1	abl-interactor 1	-1.8895	2.03817	2.30078	5.06387
NM_001012753	284390	ZNF763	zinc finger protein 763	1.0981	0.603153	0.504737	0.513694
NM_001012754	387921	NHLRC3	NHL repeat containing 3	1.24931	1.41779	2.43758	1.46481
NM_001012761	285704	RGMB	RGM domain family, member B	-2.07118	5.32909	53.4075	57.5524
NM_001012763	2798	GNRHR	gonadotropin-releasing hormone receptor	-1.02624	0.0342027	0.051725	0.046079
NM_001012967	91351	DDX60L	DEAD (Asp-Glu-Ala-Asp) box polypeptide 60-like	-2.54857	1.31128	2.37716	3.54038
NM_001012968	139886	SPIN4	spindlin family, member 4	1.45965	1.00056	1.77433	0.758819
NM_001012971	200232	C20orf106	chromosome 20 open reading frame 106	1.00215	0.0463047	0.112476	0.035163
NM_001012973	219348	PLAC9	placenta-specific 9	-2.55377	5.08842	20.7625	55.1518
NM_001012974	221424	C6orf154	chromosome 6 open reading frame 154	1.15424	0.474434	0.484998	0.354264
NM_001012978	340542	BEX5	brain expressed, X-linked 5	-1.02198	0.407585	0.256081	0.398721
NM_001012979	340543	TCEAL5	transcription elongation factor A (SII)-like 5	1.01415	0	0.039123	0
NM_001012981	342357	ZKSCAN2	zinc finger with KRAB and SCAN domains 2	1.05777	0.524254	0.938996	0.457982
NM_001012984	388284	C16orf86	chromosome 16 open reading frame 86	-1.06061	1.33547	1.17595	1.67274
NM_001012989	389898	UBE2NL	ubiquitin-conjugating enzyme E2N-like	-1.01534	1.95881	2.26051	2.99982
NM_001012991	400506	C16orf88	chromosome 16 open reading frame 88	-1.26821	2.08335	1.16419	3.95086
NM_001012993	401546	C9orf152	chromosome 9 open reading frame 152	-1.01627	0.0526453	0.02681	0.052824
NM_001012994	401548	SNX30	sorting nexin family member 30	-1.17919	2.3061	4.36497	4.59934
NM_001013	6203	RPS9	ribosomal protein S9	-1.16191	8.14179	310.702	282.646
NM_001013251	6520	SLC3A2	solute carrier family 3 (activators of dibasic and neutral amino acid transport), member 2	1.10479	6.29671	83.0045	74.17
NM_001013255	4046	LSP1	lymphocyte-specific protein 1	1.21944	0	0.37097	0
NM_001013257	4059	BCAM	basal cell adhesion molecule (Lutheran blood group)	1.41526	0	0	0
NM_001013436	4357	MPST	mercaptopyruvate sulfurtransferase	1.20556	3.49557	10.239	9.47582
NM_001013437	81929	SEH1L	SEH1-like (S. cerevisiae)	2.24903	0	3.69486	0
NM_001013438	8087	FXR1	fragile X mental retardation, autosomal homolog 1	-1.25571	1.59874	3.10754	2.48644
NM_001013619	123688	AGPHD1	aminoglycoside phosphotransferase domain containing 1	-1.0523	0.261576	0.127886	0.277177
NM_001013620	144245	ALG10B	asparagine-linked glycosylation 10, alpha-1,2-glucosyltransferase homolog B (yeast)	1.02419	0.530297	0.482113	0.487062
NM_001013627	340527	NHSL2	NHS-like 2	-1.32226	1.03559	1.16979	1.44881
NM_001013630	343066	AADACL4	arylacetamide deacetylase-like 4	1.03837	0.0368804	0	0.015495
NM_001013635	387856	C12orf68	chromosome 12 open reading frame 68	1.02032	0.265363	0.101657	0.232182
NM_001013642	388610	TRNP1	TMF1-regulated nuclear protein 1	-1.54306	3.52152	16.1956	13.7522
NM_001013646	388799	C20orf107	chromosome 20 open reading frame 107	-1.11876	0.169344	0	0.249272
NM_001013647	646851	LOC646851	hypothetical LOC646851	-1.01589	0.243477	0	0.235849
NM_001013649	388969	C2orf68	chromosome 2 open reading frame 68	-1.50811	2.05872	4.17876	4.41664
NM_001013657	390637	C15orf58	chromosome 15 open reading frame 58	1.1761	0.453493	0.479508	0.324578
NM_001013658	390667	PTX4	pentraxin 4, long	1.01708	0.0315307	0.057748	0.017955
NM_001013663	391356	PTRHD1	peptidyl-tRNA hydrolase domain containing 1	-1.00605	4.99683	29.4044	31.1035
NM_001013672	400566	C17orf97	chromosome 17 open reading frame 97	-1.01378	2.0424	2.82283	3.22732
NM_001013690	401720	FIGNL2	fidgetin-like 2	-1.16967	0	0.238921	0.20746
NM_001013694	402055	SRRD	SRR1 domain containing	-1.10475	3.02176	6.1285	7.7904
NM_001013698	440087	C12orf69	chromosome 12 open reading frame 69	1.01295	0.0320849	0	0.019421
NM_001013699	440093	H3F3C	H3 histone, family 3C	-1.11779	5.30075	35.8405	41.1333
NM_001013703	440275	EIF2AK4	eukaryotic translation initiation factor 2 alpha kinase 4	1.00358	3.8141	11.626	13.4216
NM_001013734	442247	RFPL4B	ret finger protein-like 4B	-1.01642	0.0575177	0.051729	0.057243
NM_001013739	442578	STAG3L3	stromal antigen 3-like 3	-1.56619	0.916105	1.02832	1.52444
NM_001013746	51427	ZNF107	zinc finger protein 107	-1.24303	0.593941	0.496397	0.766796
NM_001013836	8379	MAD1L1	MAD1 mitotic arrest deficient-like 1 (yeast)	1.21499	2.44197	4.14393	4.10862
NM_001013841	55620	STAP2	signal transducing adaptor family member 2	1.30186	1.04796	1.79179	0.903544
NM_001013842	541565	C8orf58	chromosome 8 open reading frame 58	-1.70977	2.13188	1.95382	5.08957
NM_001013843	79811	SLTM	SAFB-like, transcription modulator	1.0181	2.32255	3.26296	4.11888
NM_001013845	541578	CXorf40B	chromosome X open reading frame 40B	-1.10739	3.59332	10.8537	12.0684
NM_001014	6204	RPS10	ribosomal protein S10	-1.12796	6.116	60.1139	73.2448
NM_001014279	389289	C5orf39	chromosome 5 open reading frame 39	1.17903	0.984501	0.789695	0.901256
NM_001014283	55208	DCUN1D2	DCN1, defective in cullin neddylation 1, domain containing 2 (S. cerevisiae)	-1.14887	1.72455	0	2.61896
NM_001014286	55578	FAM48A	family with sequence similarity 48, member A	-1.39503	2.72827	5.84742	7.12577
NM_001014342	388698	FLG2	filaggrin family member 2	1.00155	0.0241584	0.014101	0.018876
NM_001014380	84056	KATNAL1	katanin p60 subunit A-like 1	-1.0029	0.911918	0.866816	0.94758
NM_001014431	207	AKT1	v-akt murine thymoma viral oncogene homolog 1	1.03671	5.73582	57.8539	51.5405
NM_001014436	28988	DBNL	drebrin-like	-1.01356	5.13194	34.3689	34.2101
NM_001014440	440836	ODF3B	outer dense fiber of sperm tails 3B	-1.32152	1.84883	0	3.25106
NM_001014442	542767	PCOTH	prostate collagen triple helix	1.06603	0.815593	0.780909	0.76568
NM_001014443	27005	USP21	ubiquitin specific peptidase 21	-1.24735	1.32769	1.41414	1.89113
NM_001014444	1428	CRYM	crystallin, mu	1.0838	0	0	0
NM_001014446	132299	OCIAD2	OCIA domain containing 2	-1.00595	3.03369	6.77632	7.45989
NM_001014447	8532	CPZ	carboxypeptidase Z	-1.05258	1.67633	2.17127	2.34885
NM_001014448	8532	CPZ	carboxypeptidase Z	-1.14184	0.350563	0	0.432521
NM_001014449	11269	DDX19B	DEAD (Asp-Glu-Ala-As) box polypeptide 19B	1.18104	0.795463	0	0.669217
NM_001014794	3611	ILK	integrin-linked kinase	1.02877	5.92166	52.1539	58.2728
NM_001014811	10873	ME3	malic enzyme 3, NADP(+)-dependent, mitochondrial	-1.81336	1.29025	1.30613	2.52894
NM_001014812	84191	FAM96A	family with sequence similarity 96, member A	1.34741	2.00929	2.51983	2.56814
NM_001014832	10298	PAK4	p21 protein (Cdc42/Rac)-activated kinase 4	1.0063	1.56054	1.50712	2.01036
NM_001014839	23154	NCDN	neurochondrin	-1.12174	2.87329	6.03965	7.00178
NM_001014842	10548	TM9SF1	transmembrane 9 superfamily member 1	-2.494	1.43237	3.62165	3.86535
NM_001014972	27332	ZNF638	zinc finger protein 638	-1.44509	2.59012	4.45972	6.50863
NM_001014975	3075	CFH	complement factor H	1.26936	1.901	2.90317	2.4008
NM_001014980	388581	FAM132A	family with sequence similarity 132, member A	-1.00142	0.786055	0.542504	0.789149
NM_001014987	27040	LAT	linker for activation of T cells	1.2147	1.49009	2.03099	1.63831
NM_001014999	548593	SLX1A	SLX1 structure-specific endonuclease subunit homolog A (S. cerevisiae)	1.11476	3.55412	9.81689	10.3865
NM_001014999_dup1		SLX1A	SLX1 structure-specific endonuclease subunit homolog A (S. cerevisiae)	1.22681	2.79824	5.34961	5.53563
NM_001015	6205	RPS11	ribosomal protein S11	3.48509	6.93201	107.968	67.7307
NM_001015048	9529	BAG5	BCL2-associated athanogene 5	-1.0681	2.68088	3.26454	5.83713
NM_001015052	4350	MPG	N-methylpurine-DNA glycosylase	1.06918	6.04907	60.2004	62.5381
NM_001015053	10014	HDAC5	histone deacetylase 5	1.0737	2.93386	7.76972	6.57846
NM_001015056	6242	RTKN	rhotekin	1.19031	1.58939	1.93133	1.84753
NM_001015072	402682	UFSP1	UFM1-specific peptidase 1 (non-functional)	1.11909	1.5368	2.15771	1.82192
NM_001015877	84295	PHF6	PHD finger protein 6	1.28745	1.60539	3.48851	1.77751
NM_001015882	548645	DNAJC25	DnaJ (Hsp40) homolog, subfamily C , member 25	1.29358	2.1759	2.54015	3.07092
NM_001015887	152404	IGSF11	immunoglobulin superfamily, member 11	1.00161	0.00520531	0.019552	0.006432
NM_001016	6206	RPS12	ribosomal protein S12	-1.31048	7.47506	164.381	193.795
NM_001017	6207	RPS13	ribosomal protein S13	-1.11611	7.0484	115.016	137.769
NM_001017363	138715	ARID3C	AT rich interactive domain 3C (BRIGHT-like)	-1.00533	0.137206	0.065572	0.125182
NM_001017366	725	C4BPB	complement component 4 binding protein, beta	1.0425	0.0281132	0	0.010553
NM_001017370	387921	NHLRC3	NHL repeat containing 3	1.07919	0.810804	0.532042	0.747565
NM_001017371	6670	SP3	Sp3 transcription factor	-5.24483	1.10406	6.70152	6.29144
NM_001017373	154075	SAMD3	sterile alpha motif domain containing 3	1.40341	0.296421	0.335472	0.124153
NM_001017390_dup1		SULT1A4	sulfotransferase family, cytosolic, 1A, phenol-preferring, member 4	1.48326	0	1.46753	0
NM_001017392	10147	SUGP2	SURP and G patch domain containing 2	1.71515	0	5.00468	0
NM_001017402	3914	LAMB3	laminin, beta 3	1.5501	0.820163	1.21423	0.542188
NM_001017405	10296	MAEA	macrophage erythroblast attacher	1.05018	4.67702	22.9114	24.2807
NM_001017408	57120	GOPC	golgi-associated PDZ and coiled-coil motif containing	-1.22408	4.06084	17.686	17.8336
NM_001017420	157570	ESCO2	establishment of cohesion 1 homolog 2 (S. cerevisiae)	1.27402	0.709083	0.86317	0.535759
NM_001017424	3776	KCNK2	potassium channel, subfamily K, member 2	-2.16144	4.41184	16.1974	31.1692
NM_001017425	3776	KCNK2	potassium channel, subfamily K, member 2	-1.47183	2.96592	4.88206	8.74106
NM_001017434	267002	PGBD2	piggyBac transposable element derived 2	1.00095	0.536296	0.386182	0.509898
NM_001017528	55615	PRR5	proline rich 5 (renal)	1.84935	1.34966	3.2833	1.03721
NM_001017534	114769	CARD16	caspase recruitment domain family, member 16	-1.1743	0.63303	0	0.750464
NM_001017535	7421	VDR	vitamin D (1,25- dihydroxyvitamin D3) receptor	-1.57657	1.37829	1.29049	2.42324
NM_001017915	3635	INPP5D	inositol polyphosphate-5-phosphatase, 145kDa	1.06079	0	0	0
NM_001017916	1534	CYB561	cytochrome b-561	-1.12342	1.82459	3.21193	2.83819
NM_001017919	91433	RCCD1	RCC1 domain containing 1	-1.17273	2.29412	3.76417	4.54091
NM_001017921	400673	VMAC	vimentin-type intermediate filament associated coiled-coil protein	1.06801	1.88248	0	2.6409
NM_001017922	114625	ERMAP	erythroblast membrane-associated protein (Scianna blood group)	-1.07916	2.49142	3.78125	5.05533
NM_001017923	122525	C14orf28	chromosome 14 open reading frame 28	1.14976	1.28845	1.8154	1.34986
NM_001017926	11244	ZHX1	zinc fingers and homeoboxes 1	1.00632	1.44233	2.70584	1.78603
NM_001017928	131076	CCDC58	coiled-coil domain containing 58	-1.12966	2.11671	3.1748	3.75749
NM_001017956	10956	OS9	osteosarcoma amplified 9, endoplasmic reticulum lectin	1.10736	5.54448	46.4848	43.7643
NM_001017961	149297	FAM78B	family with sequence similarity 78, member B	1.03531	0.0998181	0.025329	0.0638
NM_001017962	5033	P4HA1	prolyl 4-hydroxylase, alpha polypeptide I	-1.38353	5.05127	21.5875	38.3428
NM_001017964	150223	YDJC	YdjC homolog (bacterial)	1.09536	2.77476	5.94416	5.76966
NM_001017967	91862	MARVELD3	MARVEL domain containing 3	1.00522	0.0961329	0.05761	0.075322
NM_001017969	158358	KIAA2026	KIAA2026	-1.18942	1.9727	3.11756	3.36685
NM_001017970	161291	TMEM30B	transmembrane protein 30B	-1.76974	0.485009	0.1441	1.14424
NM_001017971	92270	ATP6AP1L	ATPase, H+ transporting, lysosomal accessory protein 1-like	1.29676	0	0	0
NM_001017974	8974	P4HA2	prolyl 4-hydroxylase, alpha polypeptide II	-1.12829	6.08451	68.9665	71.8483
NM_001017975	164045	HFM1	HFM1, ATP-dependent DNA helicase homolog (S. cerevisiae)	1.00361	0.0142191	0.005478	0.011066
NM_001017977	55827	DCAF6	DDB1 and CUL4 associated factor 6	1.03558	3.98833	15.2429	14.8861
NM_001017979	9364	RAB28	RAB28, member RAS oncogene family	1.09318	2.40632	3.74821	4.27547
NM_001017980	203547	VMA21	VMA21 vacuolar H+-ATPase homolog (S. cerevisiae)	1.04337	2.765	8.47978	5.86745
NM_001017981	200312	RNF215	ring finger protein 215	1.08597	2.9196	4.95368	6.47433
NM_001017992	345651	ACTBL2	actin, beta-like 2	1.01197	0.0384339	0.025129	0.024866
NM_001017995	285590	SH3PXD2B	SH3 and PX domains 2B	-1.11669	3.58818	13.4687	12.0733
NM_001017998	2790	GNG10	guanine nucleotide binding protein (G protein), gamma 10	1.01221	4.78293	0	26.7559
NM_001017999	23254	KAZN	kazrin, periplakin interacting protein	1.04654	2.09988	4.28085	3.26691
NM_001018	6209	RPS15	ribosomal protein S15	-1.08567	7.02919	119.305	135.405
NM_001018000	23254	KAZN	kazrin, periplakin interacting protein	1.39058	2.16673	3.11213	2.92154
NM_001018003	10174	SORBS3	sorbin and SH3 domain containing 3	-1.0156	5.65954	56.2758	50.2095
NM_001018004	7168	TPM1	tropomyosin 1 (alpha)	-1.88742	7.99143	203.264	329.365
NM_001018006	7168	TPM1	tropomyosin 1 (alpha)	-1.2468	8.31438	267.595	333.001
NM_001018024	100272147	MTCP1NB	mature T-cell proliferation 1 neighbor	1.27195	3.47184	11.4085	9.06654
NM_001018038	23230	VPS13A	vacuolar protein sorting 13 homolog A (S. cerevisiae)	-1.20254	0.48319	0.984982	0.614938
NM_001018039	57713	SFMBT2	Scm-like with four mbt domains 2	-1.00655	0.013169	0.067021	0.015536
NM_001018050	171568	POLR3H	polymerase (RNA) III (DNA directed) polypeptide H (22.9kD)	1.16878	2.54583	4.03906	4.63283
NM_001018055	79184	BRCC3	BRCA1/BRCA2-containing complex, subunit 3	1.00009	1.62256	2.56707	2.15127
NM_001018056	7436	VLDLR	very low density lipoprotein receptor	-1.19722	1.23901	2.01802	1.66893
NM_001018057	27122	DKK3	dickkopf homolog 3 (Xenopus laevis)	4.57828	5.54654	73.652	22.7551
NM_001018058	22797	TFEC	transcription factor EC	1.00492	0.00696921	0	0.006548
NM_001018060	150209	AIFM3	apoptosis-inducing factor, mitochondrion-associated, 3	1.07425	0.116375	0	0.061543
NM_001018068	26135	SERBP1	SERPINE1 mRNA binding protein 1	2.00698	2.92392	4.84702	4.73246
NM_001018072	121551	BTBD11	BTB (POZ) domain containing 11	1.12959	0.175475	0.145856	0.092685
NM_001018076	2908	NR3C1	nuclear receptor subfamily 3, group C, member 1 (glucocorticoid receptor)	-1.19731	3.06525	9.17329	8.41617
NM_001018078	2356	FPGS	folylpolyglutamate synthase	-1.06532	2.83239	8.21141	6.55316
NM_001018089	79664	NARG2	NMDA receptor regulated 2	1.23626	0.562488	0.760726	0.405701
NM_001018108	10169	SERF2	small EDRK-rich factor 2	1.00549	7.20102	131.094	141.861
NM_001018109	8544	PIR	pirin (iron-binding nuclear protein)	1.25816	2.26464	4.4036	3.38003
NM_001018113	2187	FANCB	Fanconi anemia, complementation group B	1.10062	0.301397	0.231368	0.219901
NM_001018115	2177	FANCD2	Fanconi anemia, complementation group D2	1.30818	0.919049	1.30886	0.734316
NM_001018116	347273	MURC	muscle-related coiled-coil protein	1.00961	0.474818	0.398623	0.441595
NM_001018161	5445	PON2	paraoxonase 2	1.05647	2.73428	6.10782	5.70404
NM_001019	6210	RPS15A	ribosomal protein S15a	33.4793	0	30.0115	0
NM_001020	6217	RPS16	ribosomal protein S16	-1.0859	8.91538	446.658	496.281
NM_001020658	9698	PUM1	pumilio homolog 1 (Drosophila)	2.22143	2.04575	6.61067	1.99932
NM_001020819	91663	MYADM	myeloid-associated differentiation marker	-1.00742	3.80977	15.0361	13.4626
NM_001021	6218	RPS17	ribosomal protein S17	-1.15356	3.46895	9.32423	11.2554
NM_001022	6223	RPS19	ribosomal protein S19	4.02133	7.17413	264.43	75.2659
NM_001023	6224	RPS20	ribosomal protein S20	-1.02541	7.56866	117.236	180.654
NM_001023560	7741	ZNF187	zinc finger protein 187	-1.72628	0.941475	1.62021	1.74082
NM_001023561	388567	ZNF749	zinc finger protein 749	-1.14279	0.342462	0	0.428526
NM_001023563	390980	ZNF805	zinc finger protein 805	-1.0008	0.87018	0.708151	0.89924
NM_001023570	9657	IQCB1	IQ motif containing B1	-1.14641	1.29478	1.40508	1.70179
NM_001023571	9657	IQCB1	IQ motif containing B1	1.727	0	0.708367	0
NM_001024	6227	RPS21	ribosomal protein S21	-1.01378	8.78269	404.479	440.96
NM_001024094	2908	NR3C1	nuclear receptor subfamily 3, group C, member 1 (glucocorticoid receptor)	-1.7418	1.30847	3.2882	2.47785
NM_001024211	6284	S100A13	S100 calcium binding protein A13	-1.06727	6.51164	107.381	96.101
NM_001024212	6284	S100A13	S100 calcium binding protein A13	1.05045	5.82726	57.1296	54.2848
NM_001024216	54751	FBLIM1	filamin binding LIM protein 1	-1.20227	2.08343	0	3.80453
NM_001024401	388228	SBK1	SH3-binding domain kinase 1	1.00963	0.00634098	0	0.005063
NM_001024455	340526	RGAG4	retrotransposon gag domain containing 4	1.02716	1.76141	2.51793	2.41425
NM_001024457_dup1		RGPD1	RANBP2-like and GRIP domain containing 1	-1.03546	0.182041	0.170677	0.192819
NM_001024593	118490	ZMYND17	zinc finger, MYND-type containing 17	-1.04157	0.376889	0.220352	0.384089
NM_001024594	388722	C1orf53	chromosome 1 open reading frame 53	1.45383	2.5738	4.29955	4.16279
NM_001024596	400720	ZNF772	zinc finger protein 772	-1.03714	0.297571	0.5279	0.300204
NM_001024599	440689	HIST2H2BF	histone cluster 2, H2bf	-1.23047	0.244728	1.47469	0.413212
NM_001024599_dup1		HIST2H2BF	histone cluster 2, H2bf	-1.3195	0.431175	0.367902	0.661338
NM_001024601	149643	C1orf227	chromosome 1 open reading frame 227	1.01355	0.129416	0	0.103791
NM_001024611	339977	LRRC66	leucine rich repeat containing 66	1.06459	0.254607	0.070488	0.196498
NM_001024662	6128	RPL6	ribosomal protein L6	1.01757	3.92469	17.9802	14.3614
NM_001024674	91750	LIN52	lin-52 homolog (C. elegans)	-1.25496	1.44525	1.82766	2.1411
NM_001024675	170487	C20orf134	chromosome 20 open reading frame 134	-1.60445	0.585712	0	1.09272
NM_001024683	146542	ZNF688	zinc finger protein 688	-1.45639	1.12676	1.2333	1.77292
NM_001024732	51102	MECR	mitochondrial trans-2-enoyl-CoA reductase	-1.017	0.950797	0.874755	1.01516
NM_001024736	80381	CD276	CD276 molecule	-1.11556	5.45966	48.6235	45.3351
NM_001024807	333	APLP1	amyloid beta (A4) precursor-like protein 1	1.36689	1.122	0	0.951812
NM_001024808	605	BCL7A	B-cell CLL/lymphoma 7A	1.3167	1.53205	2.59232	1.62058
NM_001024809	5914	RARA	retinoic acid receptor, alpha	-1.11464	1.49821	2.09121	2.05826
NM_001024845	6536	SLC6A9	solute carrier family 6 (neurotransmitter transporter, glycine), member 9	-1.37145	3.1969	12.6585	10.0091
NM_001024847	7048	TGFBR2	transforming growth factor, beta receptor II (70/80kDa)	-1.11152	3.01136	8.16433	7.75134
NM_001024855	10168	ZNF197	zinc finger protein 197	-1.61327	1.1031	0.563081	1.89997
NM_001024921	6133	RPL9	ribosomal protein L9	-1.58823	1.91838	2.9021	4.01761
NM_001024924	55763	EXOC1	exocyst complex component 1	-1.46368	2.12994	0	4.57732
NM_001024934	8936	WASF1	WAS protein family, member 1	-1.20092	1.34464	0	1.87068
NM_001024936	8936	WASF1	WAS protein family, member 1	-1.05949	2.4278	3.14348	4.75815
NM_001024937	50488	MINK1	misshapen-like kinase 1	-1.19862	2.15035	2.81262	4.02842
NM_001024938	66035	SLC2A11	solute carrier family 2 (facilitated glucose transporter), member 11	1.14177	0.576744	0.737205	0.459936
NM_001024939	66035	SLC2A11	solute carrier family 2 (facilitated glucose transporter), member 11	-1.1983	1.3295	0	1.84303
NM_001024943	435	ASL	argininosuccinate lyase	-4.78918	1.11714	3.21057	5.7967
NM_001024946	435	ASL	argininosuccinate lyase	4.50702	0	2.4123	0
NM_001024948	54874	FNBP1L	formin binding protein 1-like	-1.54879	1.29396	0.860527	2.19686
NM_001025	6228	RPS23	ribosomal protein S23	-1.35113	5.50533	26.3936	51.9786
NM_001025089	56853	CELF4	CUGBP, Elav-like family member 4	1.00573	0.0238481	0.025019	0.016723
NM_001025100	4155	MBP	myelin basic protein	-1.92251	1.79212	0.886705	4.19969
NM_001025105	1452	CSNK1A1	casein kinase 1, alpha 1	-1.9368	3.54705	12.5915	15.9606
NM_001025107	103	ADAR	adenosine deaminase, RNA-specific	-1.22836	4.09427	18.1586	18.3441
NM_001025109	947	CD34	CD34 molecule	1.09622	0	0.108927	0
NM_001025160	976	CD97	CD97 molecule	1.58829	2.39058	5.54307	3.30121
NM_001025194	1066	CES1	carboxylesterase 1	1.93331	0	1.2994	0
NM_001025195	1066	CES1	carboxylesterase 1	-1.09646	1.12845	0.579466	1.35656
NM_001025203	7307	U2AF1	U2 small nuclear RNA auxiliary factor 1	1.48512	4.01513	16.8404	12.7317
NM_001025205	1173	AP2M1	adaptor-related protein complex 2, mu 1 subunit	-1.18042	8.10059	245.354	280.594
NM_001025234	7106	TSPAN4	tetraspanin 4	1.41805	4.97101	51.0409	25.9055
NM_001025235	7106	TSPAN4	tetraspanin 4	-2.30425	3.75213	28.7784	20.5763
NM_001025247	27097	TAF5L	TAF5-like RNA polymerase II, p300/CBP-associated factor (PCAF)-associated factor, 65kDa	1.11008	0.776713	0	0.691
NM_001025248	1854	DUT	deoxyuridine triphosphatase	-3.14416	1.93857	11.8585	6.85048
NM_001025266	285382	C3orf70	chromosome 3 open reading frame 70	1.35665	0.350532	0.609138	0.176787
NM_001025300	201475	RAB12	RAB12, member RAS oncogene family	1.00391	4.16944	16.766	17.3441
NM_001025356	196527	ANO6	anoctamin 6	1.19513	3.56527	17.3135	10.0558
NM_001025357	441376	C8orf85	chromosome 8 open reading frame 85	1.02652	0.0265588	0.055557	0.0123
NM_001025368	7422	VEGFA	vascular endothelial growth factor A	-2.53504	3.22087	5.92099	14.8695
NM_001025389	272	AMPD3	adenosine monophosphate deaminase 3	-1.32805	1.0545	1.14176	1.48803
NM_001025436	79582	SPAG16	sperm associated antigen 16	-1.11406	3.26606	7.82892	9.35611
NM_001025579	81565	NDEL1	nudE nuclear distribution gene E homolog (A. nidulans)-like 1	-1.31443	3.84053	11.8248	15.7535
NM_001025595	27236	ARFIP1	ADP-ribosylation factor interacting protein 1	-1.20061	3.1493	8.2173	8.94635
NM_001025596	10658	CELF1	CUGBP, Elav-like family member 1	1.58352	2.25789	9.74858	2.9449
NM_001025598	257106	ARHGAP30	Rho GTPase activating protein 30	-1.01558	0.0433156	0.03028	0.044838
NM_001025603	5993	RFX5	regulatory factor X, 5 (influences HLA class II expression)	1.43915	2.12544	3.49686	2.75327
NM_001025604	27106	ARRDC2	arrestin domain containing 2	1.117	1.78016	2.28017	2.32088
NM_001025616	83478	ARHGAP24	Rho GTPase activating protein 24	1.05177	2.00818	3.85836	3.00532
NM_001025780	51104	FAM108B1	family with sequence similarity 108, member B1	-1.11271	2.31581	3.23148	4.48327
NM_001026383	221016	CCDC7	coiled-coil domain containing 7	-1.02103	0.13559	0.068049	0.134245
NM_001028	6230	RPS25	ribosomal protein S25	-1.1762	8.51689	356.925	385.323
NM_001029	6231	RPS26	ribosomal protein S26	-3.56532	4.71007	34.5128	51.7353
NM_001029840	285343	C3orf23	chromosome 3 open reading frame 23	-1.99546	0.739703	1.42706	1.69063
NM_001029858	222553	SLC35F1	solute carrier family 35, member F1	1.00621	0.0133637	0	0.00974
NM_001029859	283219	KCTD21	potassium channel tetramerisation domain containing 21	-1.2644	2.38126	3.86936	5.10523
NM_001029860	286151	FBXO43	F-box protein 43	-1.03075	0.133724	0.270067	0.13957
NM_001029863	387263	C6orf120	chromosome 6 open reading frame 120	1.01734	3.80789	15.7425	13.2629
NM_001029864	85449	KIAA1755	KIAA1755	-1.07943	0.230643	0	0.269653
NM_001029869	153770	PLAC8L1	PLAC8-like 1	1.13986	0.375782	0.167895	0.270285
NM_001029870	345079	ANKRD56	ankyrin repeat domain 56	1.02071	0.0615633	0.057818	0.03816
NM_001029871	343637	RSPO4	R-spondin 4	1.52813	0	1.10521	0
NM_001029874	387849	REP15	RAB15 effector protein	1.26396	0.68667	0.886996	0.512976
NM_001029875	401190	RGS7BP	regulator of G-protein signaling 7 binding protein	1.00181	0	0.008687	0
NM_001029883	388939	C2orf71	chromosome 2 open reading frame 71	1.00632	0	0.003825	0
NM_001029884	57480	PLEKHG1	pleckstrin homology domain containing, family G (with RhoGef domain) member 1	-1.04933	0.0452644	0.065371	0.075023
NM_001029885	80772	GLTPD1	glycolipid transfer protein domain containing 1	1.47058	3.23453	8.82755	7.06933
NM_001029891	441531	PGAM4	phosphoglycerate mutase family member 4	-1.05377	3.09048	7.87062	7.97661
NM_001029896	11152	WDR45	WD repeat domain 45	-1.03509	4.21334	12.8161	18.2352
NM_001029954	441549	CDNF	cerebral dopamine neurotrophic factor	-1.17555	0.547137	0.478041	0.662453
NM_001029955	285429	DCAF4L1	DDB1 and CUL4 associated factor 4-like 1	1.00766	0.0636103	0.044602	0.04661
NM_001029964	440307	TTLL13	tubulin tyrosine ligase-like family, member 13	1.01282	0.0496904	0	0.032367
NM_001029989	9768	KIAA0101	KIAA0101	-1.10065	1.25695	1.60415	1.58147
NM_001029991	64745	METTL17	methyltransferase like 17	1.69361	2.08974	4.21612	2.42006
NM_001029996	200373	PCDP1	primary ciliary dyskinesia protein 1	1.04002	0.0151726	0.046415	0.006184
NM_001029997	339318	ZNF181	zinc finger protein 181	-1.45266	0.41417	0.870386	0.756998
NM_001029998	84068	SLC10A7	solute carrier family 10 (sodium/bile acid cotransporter family), member 7	-1.31129	1.30033	1.18564	1.91379
NM_001030	6232	RPS27	ribosomal protein S27	-1.57598	1.68129	2.54539	3.19579
NM_001030001	6235	RPS29	ribosomal protein S29	-5.43631	1.98643	0	11.092
NM_001030002	2886	GRB7	growth factor receptor-bound protein 7	1.0417	0.0306456	0.018588	0.011763
NM_001030005	594855	CPLX3	complexin 3	1.00332	0.0252802	0.014481	0.018867
NM_001030006	163	AP2B1	adaptor-related protein complex 2, beta 1 subunit	-1.27881	4.99214	30.9864	35.0031
NM_001030009	6210	RPS15A	ribosomal protein S15a	-1.25188	5.72286	50.4361	57.7967
NM_001030018	353	APRT	adenine phosphoribosyltransferase	1.04836	4.27884	18.5409	18.3403
NM_001030055	394	ARHGAP5	Rho GTPase activating protein 5	-2.90677	1.51129	2.18027	4.7414
NM_001030059	196051	PPAPDC1A	phosphatidic acid phosphatase type 2 domain containing 1A	-1.41466	3.20295	5.78253	10.2786
NM_001030060	389432	SAMD5	sterile alpha motif domain containing 5	1.06686	0.0885854	0.141514	0.042427
NM_001030272	406	ARNTL	aryl hydrocarbon receptor nuclear translocator-like	-1.44516	0.742	1.06943	1.15186
NM_001030273	406	ARNTL	aryl hydrocarbon receptor nuclear translocator-like	-1.40668	0.743965	0.371348	1.11098
NM_001031615	222	ALDH3B2	aldehyde dehydrogenase 3 family, member B2	1.19176	0.748385	1.03076	0.6133
NM_001031617	90639	COX19	COX19 cytochrome c oxidase assembly homolog (S. cerevisiae)	1.0268	1.77463	2.04631	2.45111
NM_001031618	441273	SPDYE2	speedy homolog E2 (Xenopus laevis)	1.24314	0.18238	0.327974	0.069055
NM_001031623	26036	ZNF451	zinc finger protein 451	-1.25883	2.24546	4.15914	4.56485
NM_001031672	606495	CYB5RL	cytochrome b5 reductase-like	1.0056	0.738122	0.776839	0.723469
NM_001031677	53917	RAB24	RAB24, member RAS oncogene family	1.20693	3.62953	10.6442	10.5688
NM_001031679	253827	MSRB3	methionine sulfoxide reductase B3	-1.24882	3.43286	10.9093	11.4518
NM_001031683	3437	IFIT3	interferon-induced protein with tetratricopeptide repeats 3	1.05061	4.26447	18.5102	18.1492
NM_001031684	6432	SRSF7	serine/arginine-rich splicing factor 7	-3.22881	2.94333	18.0403	14.2958
NM_001031685	7159	TP53BP2	tumor protein p53 binding protein, 2	-1.01589	2.58362	5.91443	5.25707
NM_001031689	9373	PLAA	phospholipase A2-activating protein	1.27279	2.65482	4.40829	4.8184
NM_001031690	9715	FAM131B	family with sequence similarity 131, member B	-1.05375	0.241741	0	0.260258
NM_001031692	10234	LRRC17	leucine rich repeat containing 17	-1.61195	1.27696	0.978308	2.24199
NM_001031693	11147	HHLA3	HERV-H LTR-associating 3	-2.09442	0.943625	0.825482	2.13777
NM_001031694	22955	SCMH1	sex comb on midleg homolog 1 (Drosophila)	1.03111	1.73448	3.01543	2.34823
NM_001031696	23646	PLD3	phospholipase D family, member 3	7.49198	0	18.8801	0
NM_001031698	25766	PRPF40B	PRP40 pre-mRNA processing factor 40 homolog B (S. cerevisiae)	-1.24614	2.07607	3.04622	3.88212
NM_001031701	51559	NT5DC3	5'-nucleotidase domain containing 3	1.8886	0.704929	1.35344	0.35453
NM_001031702	54437	SEMA5B	sema domain, seven thrombospondin repeats (type 1 and type 1-like), transmembrane domain (TM) and short cytoplasmic domain, (semaphorin) 5B	1.0047	0.0130073	0.007892	0.009968
NM_001031703	54859	C3orf75	chromosome 3 open reading frame 75	1.05549	3.57721	9.61571	10.9543
NM_001031705	54967	CXorf48	chromosome X open reading frame 48	1.00775	0	0.018689	0
NM_001031709	55328	RNLS	renalase, FAD-dependent amine oxidase	-1.19007	1.71847	1.6557	2.6774
NM_001031710	55975	KLHL7	kelch-like 7 (Drosophila)	-1.05186	3.18023	8.61363	8.53897
NM_001031711	57222	ERGIC1	endoplasmic reticulum-golgi intermediate compartment (ERGIC) 1	-1.072	6.42583	95.1559	89.6526
NM_001031712	60487	TRMT11	tRNA methyltransferase 11 homolog (S. cerevisiae)	1.47729	1.77734	2.64794	1.93233
NM_001031713	63933	CCDC90A	coiled-coil domain containing 90A	1.07029	2.2238	5.16043	3.63635
NM_001031714	64423	INF2	inverted formin, FH2 and WH2 domain containing	1.30939	3.54067	13.3503	9.40038
NM_001031716	64859	OBFC2A	oligonucleotide/oligosaccharide-binding fold containing 2A	1.0514	3.1829	10.6895	8.07934
NM_001031721	79898	ZNF613	zinc finger protein 613	1.27211	0.45091	0.652181	0.285822
NM_001031723	79982	DNAJB14	DnaJ (Hsp40) homolog, subfamily B, member 14	-1.27873	2.53123	4.47459	5.78639
NM_001031725	83479	DDX59	DEAD (Asp-Glu-Ala-Asp) box polypeptide 59	1.07658	2.08559	2.44059	3.16481
NM_001031727	84245	MRI1	methylthioribose-1-phosphate isomerase homolog (S. cerevisiae)	1.29653	2.82896	5.78315	5.50992
NM_001031734	112812	FDX1L	ferredoxin 1-like	1.25039	3.93033	14.983	13.0284
NM_001031738	129303	TMEM150A	transmembrane protein 150A	-1.07333	3.0753	8.15263	7.96118
NM_001031739	140462	ASB9	ankyrin repeat and SOCS box containing 9	1.08104	0	0.074363	0
NM_001031743	154313	C6orf165	chromosome 6 open reading frame 165	1.03498	0.104638	0.090089	0.068185
NM_001031745	158787	RIBC1	RIB43A domain with coiled-coils 1	1.087	0	0.054188	0
NM_001031746	196740	VSTM4	V-set and transmembrane domain containing 4	-2.01181	2.6768	3.9082	8.58425
NM_001031801	3985	LIMK2	LIM domain kinase 2	1.17597	1.07047	1.17116	1.01106
NM_001031804	4094	MAF	v-maf musculoaponeurotic fibrosarcoma oncogene homolog (avian)	1.03363	0.747534	0.826735	0.70955
NM_001031806	224	ALDH3A2	aldehyde dehydrogenase 3 family, member A2	1.12877	0.902826	0	0.833572
NM_001031807	390598	SKOR1	SKI family transcriptional corepressor 1	1.03881	0	0.048165	0
NM_001031812	1456	CSNK1G3	casein kinase 1, gamma 3	-1.39161	2.74286	5.49965	7.19933
NM_001031827	552900	BOLA2	bolA homolog 2 (E. coli)	1.10653	3.8225	12.2213	12.8153
NM_001031827_dup1		BOLA2	bolA homolog 2 (E. coli)	1.14853	3.2378	7.15646	8.04351
NM_001031834	282808	RAB40AL	RAB40A, member RAS oncogene family-like	1.03461	0.061899	0.126387	0.032817
NM_001031835	5257	PHKB	phosphorylase kinase, beta	-2.24421	2.08789	6.40234	5.94801
NM_001031850	5675	PSG6	pregnancy specific beta-1-glycoprotein 6	1	0	0.017034	0
NM_001032	6235	RPS29	ribosomal protein S29	1.15453	8.80653	539.473	406.694
NM_001032221	6812	STXBP1	syntaxin binding protein 1	-1.05344	3.47677	10.8072	10.7301
NM_001032279	9986	RCE1	RCE1 homolog, prenyl protein peptidase (S. cerevisiae)	2.66606	0	1.68218	0
NM_001032280	7020	TFAP2A	transcription factor AP-2 alpha (activating enhancer binding protein 2 alpha)	1.34946	0.46289	1.04002	0.271898
NM_001032283	7112	TMPO	thymopoietin	1.11485	2.64401	6.03652	5.14285
NM_001032284	7112	TMPO	thymopoietin	-1.03563	1.05829	2.25252	1.19946
NM_001032288	7335	UBE2V1	ubiquitin-conjugating enzyme E2 variant 1	-3.00756	3.20934	16.1633	16.5184
NM_001032289	7355	SLC35A2	solute carrier family 35 (UDP-galactose transporter), member A2	-1.00993	3.11847	6.3161	7.95123
NM_001032291	84722	PSRC1	proline/serine-rich coiled-coil 1	1.59362	1.42757	2.45769	1.26207
NM_001032292	7727	ZNF174	zinc finger protein 174	1.28187	0.689238	0.912298	0.508039
NM_001032293	7756	ZNF207	zinc finger protein 207	2.21787	3.31936	14.5143	6.15763
NM_001032295	710	SERPING1	serpin peptidase inhibitor, clade G (C1 inhibitor), member 1	-1.37336	4.22338	17.8054	21.3354
NM_001032296	8428	STK24	serine/threonine kinase 24	-1.2173	3.65421	10.4401	13.277
NM_001032363	440574	C1orf151	chromosome 1 open reading frame 151	-1.62867	2.55977	7.4057	6.86454
NM_001032373	7769	ZNF226	zinc finger protein 226	-1.01887	1.67475	1.60626	2.28835
NM_001032382	10084	PQBP1	polyglutamine binding protein 1	-1.06279	3.86745	12.0504	14.3571
NM_001032386	6821	SUOX	sulfite oxidase	-1.03568	1.91235	1.4012	2.90962
NM_001032387	6821	SUOX	sulfite oxidase	-1.11612	1.52132	2.72749	2.10682
NM_001032393	3188	HNRNPH2	heterogeneous nuclear ribonucleoprotein H2 (H')	-1.16613	2.86533	8.91309	7.12038
NM_001032394	57211	GPR126	G protein-coupled receptor 126	1.51764	1.38977	5.14886	1.2484
NM_001032396	64219	PJA1	praja ring finger 1	1.05029	3.08437	6.79567	7.52331
NM_001032726	347517	RAB41	RAB41, member RAS oncogene family	1.05155	0.0524066	0	0.02211
NM_001032730	84196	USP48	ubiquitin specific peptidase 48	-1.25519	2.20712	0	4.42148
NM_001032999	9139	CBFA2T2	core-binding factor, runt domain, alpha subunit 2; translocated to, 2	1.0722	1.51252	2.25998	1.83571
NM_001033	6240	RRM1	ribonucleotide reductase M1	1.27924	3.91303	18.5665	12.7312
NM_001033025	2135	EXTL2	exostoses (multiple)-like 2	-1.04733	2.88896	4.93779	6.78607
NM_001033026	91304	C19orf6	chromosome 19 open reading frame 6	1.02299	5.5098	37.7017	44.2152
NM_001033032	55179	FAIM	Fas apoptotic inhibitory molecule	1.52099	2.73757	6.33497	4.69283
NM_001033044	2752	GLUL	glutamate-ammonia ligase	-1.37695	4.30851	14.0238	22.5752
NM_001033045	151556	GPR155	G protein-coupled receptor 155	1.15842	0.51927	0.306898	0.398974
NM_001033046	79415	C17orf62	chromosome 17 open reading frame 62	1.68163	3.38756	13.8736	7.43862
NM_001033050	80298	MTERFD3	MTERF domain containing 3	1.60067	1.2957	1.6721	1.06839
NM_001033053	22861	NLRP1	NLR family, pyrin domain containing 1	1.04641	1.52424	0	1.88396
NM_001033056	2752	GLUL	glutamate-ammonia ligase	-1.80986	2.45876	0	6.79324
NM_001033505	1479	CSTF3	cleavage stimulation factor, 3' pre-RNA, subunit 3, 77kDa	1.15435	3.55214	7.69934	10.138
NM_001033519	26100	WIPI2	WD repeat domain, phosphoinositide interacting 2	-1.2362	2.42705	5.44606	5.2065
NM_001033521	1477	CSTF1	cleavage stimulation factor, 3' pre-RNA, subunit 1, 50kDa	-1.76136	1.22122	1.93512	2.30139
NM_001033522	1477	CSTF1	cleavage stimulation factor, 3' pre-RNA, subunit 1, 50kDa	-1.13749	1.47754	0.968996	2.04463
NM_001033549	29086	BABAM1	BRISC and BRCA1 A complex member 1	1.15841	3.14129	8.07894	7.45787
NM_001033554	92521	SPECC1	sperm antigen with calponin homology and coiled-coil domains 1	-1.24817	0.26413	0	0.441662
NM_001033555	92521	SPECC1	sperm antigen with calponin homology and coiled-coil domains 1	1.58893	1.42826	3.09443	1.26351
NM_001033561	57649	PHF12	PHD finger protein 12	-1.12766	2.41619	2.64985	4.89817
NM_001033564	619208	C6orf225	chromosome 6 open reading frame 225	-1.19751	2.16377	3.29944	4.08221
NM_001033566	55288	RHOT1	ras homolog gene family, member T1	-1.00656	1.63693	2.07235	2.18817
NM_001033568	55288	RHOT1	ras homolog gene family, member T1	-1.02194	0.960116	1.53021	1.0355
NM_001033569	51321	AMZ2	archaelysin family metallopeptidase 2	1.29728	3.49569	11.5306	9.15142
NM_001033575	285193	DUSP28	dual specificity phosphatase 28	1.16166	1.16669	1.53561	1.17094
NM_001033578	23678	SGK3	serum/glucocorticoid regulated kinase family, member 3	-1.23167	1.49871	2.40454	2.218
NM_001033678	83707	TRPT1	tRNA phosphotransferase 1	-2.0008	2.24969	0	6.20403
NM_001033714	4839	NOP2	NOP2 nucleolar protein homolog (yeast)	-1.28706	1.5639	0	2.45261
NM_001033723	619279	ZNF704	zinc finger protein 704	-1.04222	0.0869712	0.090197	0.10514
NM_001033855	64421	DCLRE1C	DNA cross-link repair 1C	-1.27077	0.828748	0.267323	1.09345
NM_001033857	64421	DCLRE1C	DNA cross-link repair 1C	1.39613	0	0.393393	0
NM_001033910	7188	TRAF5	TNF receptor-associated factor 5	-1.5307	2.36391	2.56263	5.688
NM_001033925	7073	TIAL1	TIA1 cytotoxic granule-associated RNA binding protein-like 1	-1.0543	2.50496	4.9481	5.04244
NM_001033930	7311	UBA52	ubiquitin A-52 residue ribosomal protein fusion product 1	11.9881	0	26.9713	0
NM_001034023	55929	DMAP1	DNA methyltransferase 1 associated protein 1	1.19471	2.7215	5.32649	5.26716
NM_001034025	10961	ERP29	endoplasmic reticulum protein 29	-2.31685	2.80187	15.9549	10.3609
NM_001034077	554313	HIST2H4B	histone cluster 2, H4b	1.40119	1.94566	0	2.36068
NM_001034077_dup1		HIST2H4B	histone cluster 2, H4b	1.40209	1.94446	0	2.35372
NM_001034116	8890	EIF2B4	eukaryotic translation initiation factor 2B, subunit 4 delta, 67kDa	1.08055	3.36211	7.54591	9.09658
NM_001034172	147407	MCART2	mitochondrial carrier triple repeat 2	1.05711	0.0143898	0.032108	0.005161
NM_001034173	160428	ALDH1L2	aldehyde dehydrogenase 1 family, member L2	-2.04752	4.37332	25.3407	29.4879
NM_001034833	55651	NHP2	NHP2 ribonucleoprotein homolog (yeast)	1.00523	3.71888	9.00256	12.5498
NM_001034841	162073	ITPRIPL2	inositol 1,4,5-trisphosphate receptor interacting protein-like 2	-1.11885	3.24179	11.5906	9.21158
NM_001034845	442117	GALNTL6	UDP-N-acetyl-alpha-D-galactosamine:polypeptide N-acetylgalactosaminyltransferase-like 6	1.04657	0.0590513	0.05217	0.027544
NM_001034850	54463	FAM134B	family with sequence similarity 134, member B	1.28475	0.251443	0.771215	0.113127
NM_001034852	64093	SMOC1	SPARC related modular calcium binding 1	-1.05139	0.0266226	0	0.06684
NM_001034914	30818	KCNIP3	Kv channel interacting protein 3, calsenilin	2.3203	1.18072	2.81642	0.705766
NM_001034957	10580	SORBS1	sorbin and SH3 domain containing 1	1.25817	0	0.124427	0
NM_001034996	9045	RPL14	ribosomal protein L14	-3.59067	3.64271	16.6344	25.0717
NM_001035	6262	RYR2	ryanodine receptor 2 (cardiac)	1.00677	0.00616441	0.001633	0.005467
NM_001035005	497661	C18orf32	chromosome 18 open reading frame 32	3.94989	0	5.67239	0
NM_001035223	57139	RGL3	ral guanine nucleotide dissociation stimulator-like 3	1.0285	0.07584	0.057963	0.04637
NM_001035235	10011	SRA1	steroid receptor RNA activator 1	-2.33609	3.36249	15.4609	15.6395
NM_001035254	399665	FAM102A	family with sequence similarity 102, member A	1.22947	3.18561	8.41297	7.47349
NM_001035258	6169	RPL38	ribosomal protein L38	1.09169	6.81952	89.2634	110.411
NM_001035267	6171	RPL41	ribosomal protein L41	-5.23456	5.62326	84.0357	123.407
NM_001035505	388962	BOLA3	bolA homolog 3 (E. coli)	-1.05966	2.94163	4.78993	7.16749
NM_001035511	6391	SDHC	succinate dehydrogenase complex, subunit C, integral membrane protein, 15kDa	-1.2128	2.35108	2.61603	4.85607
NM_001035521	2976	GTF3C2	general transcription factor IIIC, polypeptide 2, beta 110kDa	-1.00486	2.89155	3.53408	6.63152
NM_001036	6263	RYR3	ryanodine receptor 3	-1.01329	0.027117	0.031029	0.029892
NM_001036645	11147	HHLA3	HERV-H LTR-associating 3	-1.63993	0.669332	1.18537	1.24034
NM_001036646	11147	HHLA3	HERV-H LTR-associating 3	-2.568	1.34677	1.81941	3.69849
NM_001037	6324	SCN1B	sodium channel, voltage-gated, type I, beta	1.72461	2.73099	6.63385	4.37926
NM_001037131	116987	AGAP1	ArfGAP with GTPase domain, ankyrin repeat and PH domain 1	-1.20605	1.06864	0.646117	1.38128
NM_001037160	192668	CYS1	cystin 1	1.5967	1.59201	2.9327	1.51109
NM_001037161	641371	ACOT1	acyl-CoA thioesterase 1	-1.02736	2.70309	4.84228	5.80578
NM_001037163	84792	C7orf70	chromosome 7 open reading frame 70	-1.41077	2.87938	6.88668	8.04127
NM_001037164	10124	ARL4A	ADP-ribosylation factor-like 4A	-1.20155	1.57858	1.59624	2.35695
NM_001037165	221937	FOXK1	forkhead box K1	1.02937	2.03639	4.80698	3.12297
NM_001037171	23597	ACOT9	acyl-CoA thioesterase 9	-1.83862	4.0135	17.9038	21.5731
NM_001037172	92370	ACPL2	acid phosphatase-like 2	1.52063	0.870078	2.12353	0.599625
NM_001037228	285033	LOC285033	hypothetical protein LOC285033	1.15891	1.18868	1.84041	1.2028
NM_001037232	374899	ZNF829	zinc finger protein 829	-1.06784	0.487699	0.540697	0.511666
NM_001037281	50855	PARD6A	par-6 partitioning defective 6 homolog alpha (C. elegans)	-1.10874	0.404823	0.357323	0.458389
NM_001037283	8662	EIF3B	eukaryotic translation initiation factor 3, subunit B	-1.01697	4.90611	29.5693	29.4478
NM_001037305	29087	THYN1	thymocyte nuclear protein 1	-1.44624	2.35971	3.12133	5.46732
NM_001037329	1262	CNGA4	cyclic nucleotide gated channel alpha 4	-1.02547	0.0622866	0.090161	0.068638
NM_001037330	147166	TRIM16L	tripartite motif containing 16-like	3.06951	2.21338	9.90371	1.99402
NM_001037333	26999	CYFIP2	cytoplasmic FMR1 interacting protein 2	1.02326	0.439662	0.422834	0.39866
NM_001037335	85441	PRIC285	peroxisomal proliferator-activated receptor A interacting complex 285	-1.27677	2.28788	6.85085	4.76043
NM_001037339	5142	PDE4B	phosphodiesterase 4B, cAMP-specific	-1.18353	1.702	2.16914	2.61994
NM_001037442	22902	RUFY3	RUN and FYVE domain containing 3	-2.44807	1.80367	4.92912	5.12167
NM_001037533	54856	GON4L	gon-4-like (C. elegans)	-1.03757	2.33725	4.54277	4.3716
NM_001037535	6322	SCML1	sex comb on midleg-like 1 (Drosophila)	-1.12746	1.4097	1.18009	1.89615
NM_001037536	6322	SCML1	sex comb on midleg-like 1 (Drosophila)	-1.47809	1.68107	2.322	3.0449
NM_001037582	79966	SCD5	stearoyl-CoA desaturase 5	-1.06684	2.43767	4.71362	4.81495
NM_001037639	55486	PARL	presenilin associated, rhomboid-like	-1.14942	1.55095	2.4366	2.21566
NM_001037663	1933	EEF1B2	eukaryotic translation elongation factor 1 beta 2	-1.18257	4.01797	12.7367	17.0238
NM_001037666	652968	GATSL3	GATS protein-like 3	1.1761	1.76141	2.2687	2.19992
NM_001037675	400818	NBPF9	neuroblastoma breakpoint family, member 9	2.612	0	2.35613	0
NM_001037738	4869	NPM1	nucleophosmin (nucleolar phosphoprotein B23, numatrin)	-1.07327	3.68582	11.1983	12.7068
NM_001037763	340267	COL28A1	collagen, type XXVIII, alpha 1	-1.00499	0.0392945	0.096659	0.033566
NM_001037806	57701	NCKAP5L	NCK-associated protein 5-like	-1.1714	2.97037	6.64044	7.74202
NM_001037813	342909	ZNF284	zinc finger protein 284	1.33021	0.436998	0.716112	0.256673
NM_001037872	51455	REV1	REV1 homolog (S. cerevisiae)	1.02489	1.28321	1.02633	1.46368
NM_001037954	85458	DIXDC1	DIX domain containing 1	1.02421	1.25625	1.60973	1.42046
NM_001037984	124565	SLC38A10	solute carrier family 38, member 10	-1.06812	4.56868	19.6017	23.7675
NM_001038603	153562	MARVELD2	MARVEL domain containing 2	-1.18263	0.221979	0.1416	0.347718
NM_001038640	342096	GOLGA6A	golgin A6 family, member A	1.0038	0.0010098	0.001123	0.001251
NM_001038704	284083	C17orf47	chromosome 17 open reading frame 47	1.05008	0.0250408	0.026447	0.008685
NM_001039091	5634	PRPS2	phosphoribosyl pyrophosphate synthetase 2	-1.23112	0.377056	0.584477	0.536148
NM_001039112	654463	FER1L6	fer-1-like 6 (C. elegans)	1.00216	0	0.045443	0
NM_001039127	255403	ZNF718	zinc finger protein 718	-1.05589	0.338732	0.37212	0.352305
NM_001039199	79183	TTPAL	tocopherol (alpha) transfer protein-like	-1.02261	2.49341	5.85406	4.91606
NM_001039211	219293	ATAD3C	ATPase family, AAA domain containing 3C	1.02754	0.044281	0.03631	0.023398
NM_001039348	2202	EFEMP1	EGF containing fibulin-like extracellular matrix protein 1	-8.59371	4.44277	10.3921	76.6073
NM_001039349	2202	EFEMP1	EGF containing fibulin-like extracellular matrix protein 1	-8.65511	5.54423	29.0346	153.869
NM_001039355	123096	SLC25A29	solute carrier family 25, member 29	1.23895	2.32227	2.93663	3.6255
NM_001039374	84960	KIAA1984	KIAA1984	-1.0098	0.148757	0.08118	0.137678
NM_001039395	55064	C9orf68	chromosome 9 open reading frame 68	-1.01028	0.0753719	0.025763	0.068708
NM_001039457	533	ATP6V0B	ATPase, H+ transporting, lysosomal 21kDa, V0 subunit b	1.23648	3.39508	8.77952	8.67342
NM_001039467	10287	RGS19	regulator of G-protein signaling 19	-1.38133	2.19361	4.17034	4.64109
NM_001039469	2011	MARK2	MAP/microtubule affinity-regulating kinase 2	-1.01975	0.675647	0	0.674974
NM_001039477	9473	C1orf38	chromosome 1 open reading frame 38	1.01991	1.35982	0.463462	1.61927
NM_001039479	9870	KIAA0317	KIAA0317	-1.09086	3.2096	8.57797	8.84531
NM_001039492	2274	FHL2	four and a half LIM domains 2	-1.4045	6.23584	51.5509	90.1445
NM_001039496	25858	C11orf20	chromosome 11 open reading frame 20	1.19965	0.166223	0.102967	0.066613
NM_001039503	339105	PRSS53	protease, serine, 53	-1.33567	1.00227	0	1.4114
NM_001039535	220134	SKA1	spindle and kinetochore associated complex subunit 1	1.74495	0	0.618936	0
NM_001039547	256356	GK5	glycerol kinase 5 (putative)	1.28821	0.733471	1.24686	0.551341
NM_001039548	283212	KLHL35	kelch-like 35 (Drosophila)	1.01151	0.973615	0.597575	1.0207
NM_001039550	3300	DNAJB2	DnaJ (Hsp40) homolog, subfamily B, member 2	1.33276	3.46517	10.4849	8.77855
NM_001039567	140032	RPS4Y2	ribosomal protein S4, Y-linked 2	-6.05521	2.50428	6.43941	16.7359
NM_001039569	130340	AP1S3	adaptor-related protein complex 1, sigma 3 subunit	1.07788	0.382807	0.155331	0.30566
NM_001039570	83999	KREMEN1	kringle containing transmembrane protein 1	-1.47921	1.4918	1.83617	2.55902
NM_001039580	79884	MAP9	microtubule-associated protein 9	1.12418	1.02104	0.781661	0.982803
NM_001039583	9463	PICK1	protein interacting with PRKCA 1	1.49573	0	0	0
NM_001039584	9463	PICK1	protein interacting with PRKCA 1	-1.70529	1.57797	2.06336	3.10472
NM_001039591	8239	USP9X	ubiquitin specific peptidase 9, X-linked	1.24961	2.80055	7.41523	5.48709
NM_001039613	285148	IAH1	isoamyl acetate-hydrolyzing esterase 1 homolog (S. cerevisiae)	-1.11449	5.45339	38.9853	45.2249
NM_001039618	58487	CREBZF	CREB/ATF bZIP transcription factor	-1.45293	2.38155	5.21188	5.59097
NM_001039650	9205	ZMYM5	zinc finger, MYM-type 5	-2.23416	1.08252	1.05244	2.57383
NM_001039661	114609	TIRAP	toll-interleukin 1 receptor (TIR) domain containing adaptor protein	-1.07438	0.624801	1.84813	0.665066
NM_001039670	25900	IFFO1	intermediate filament family orphan 1	6.36279	0	5.13479	0
NM_001039673	90522	YIF1B	Yip1 interacting factor homolog B (S. cerevisiae)	-1.9965	2.27249	0	6.3019
NM_001039675	55898	UNC45A	unc-45 homolog A (C. elegans)	1.29426	1.56094	2.56046	1.68317
NM_001039690	54921	CHTF8	CTF8, chromosome transmission fidelity factor 8 homolog (S. cerevisiae)	-1.08814	4.31785	18.4836	20.1362
NM_001039693	129450	TYW5	tRNA-yW synthesizing protein 5	-1.27956	0.309811	0.290267	0.50987
NM_001039697	6619	SNAPC3	small nuclear RNA activating complex, polypeptide 3, 50kDa	-1.17766	3.15106	7.27678	8.82579
NM_001039705	7216	TRO	trophinin	-1.3308	1.71304	1.88845	2.89168
NM_001039708	10807	SDCCAG3	serologically defined colon cancer antigen 3	1.06805	2.87097	5.60827	6.29583
NM_001039712	9191	DEDD	death effector domain containing	-1.57966	1.94475	4.51412	4.09978
NM_001039716	1733	DIO1	deiodinase, iodothyronine, type I	-1.02874	0.0173928	0.056478	0.037413
NM_001039724	115677	NOSTRIN	nitric oxide synthase trafficker	1.18681	0	0.162915	0
NM_001039753	400954	EML6	echinoderm microtubule associated protein like 6	1.03253	0.104923	0.116889	0.069634
NM_001039762	642938	FAM196A	family with sequence similarity 196, member A	1.05805	0.0816145	0.167594	0.039951
NM_001039763	642987	TMEM232	transmembrane protein 232	-1.05504	0.0850309	0.072916	0.116715
NM_001039771	643866	CBLN3	cerebellin 3 precursor	-1.68291	1.92614	4.01029	4.26085
NM_001039792	646962	HRCT1	histidine rich carboxyl terminus 1	1.01454	1.92856	2.49423	2.85696
NM_001039803	23552	CDK20	cyclin-dependent kinase 20	1.04642	0.94552	0.824987	0.946171
NM_001039840	53344	CHIC1	cysteine-rich hydrophobic domain 1	-1.04481	1.28188	1.40193	1.55509
NM_001039842	339229	C17orf90	chromosome 17 open reading frame 90	-1.40327	3.31472	4.15524	11.2337
NM_001039844	414149	ACBD7	acyl-CoA binding domain containing 7	1.27684	0.356383	0.490491	0.203421
NM_001039845	130752	MDH1B	malate dehydrogenase 1B, NAD (soluble)	1.02794	0.06738	0.125468	0.039917
NM_001039846	113177	IZUMO4	IZUMO family member 4	1.0143	0.640854	0.258359	0.611905
NM_001039876	163183	C19orf46	chromosome 19 open reading frame 46	1.02125	0.131829	0.045355	0.102163
NM_001039877	29888	STRN4	striatin, calmodulin binding protein 4	-1.58338	1.74139	3.06559	3.37538
NM_001039885	79147	FKRP	fukutin related protein	1.09863	1.731	2.50591	2.23858
NM_001039886	388558	ZNF808	zinc finger protein 808	-1.15454	0.642378	0	0.743967
NM_001039888	284615	ANKRD34A	ankyrin repeat domain 34A	1.10129	1.074	1.19099	1.07844
NM_001039891	641339	ZNF674	zinc finger protein 674	1.05409	0.145318	0.171025	0.095871
NM_001039958	145873	MESP2	mesoderm posterior 2 homolog (mouse)	1.14646	0.222091	0.256246	0.127179
NM_001039960	9498	SLC4A8	solute carrier family 4, sodium bicarbonate cotransporter, member 8	1.54593	0.508659	0.666136	0.261813
NM_001039999	644815	FAM83G	family with sequence similarity 83, member G	-1.02077	2.32249	1.13024	4.2589
NM_001040006	10915	TCERG1	transcription elongation regulator 1	1.00777	2.95728	7.18819	6.96685
NM_001040007	343637	RSPO4	R-spondin 4	1.2426	0.495468	0.754419	0.337068
NM_001040011	375757	SWI5	SWI5 recombination repair homolog (yeast)	15.9326	0	11.8846	0
NM_001040023	140885	SIRPA	signal-regulatory protein alpha	1.64312	2.38932	6.62324	3.24652
NM_001040025	339231	ARL16	ADP-ribosylation factor-like 16	1.03705	4.17846	14.3223	17.1311
NM_001040058	6696	SPP1	secreted phosphoprotein 1	-1.81256	2.36546	3.48904	6.34201
NM_001040061	401089	C3orf72	chromosome 3 open reading frame 72	-1.66162	0	1.75527	0.721865
NM_001040092	5168	ENPP2	ectonucleotide pyrophosphatase/phosphodiesterase 2	-1.93316	5.06849	49.7454	46.348
NM_001040105	140453	MUC17	mucin 17, cell surface associated	1.00499	0	0.005977	0
NM_001040108	27030	MLH3	mutL homolog 3 (E. coli)	1.13842	0.827468	1.3538	0.72717
NM_001040118	116985	ARAP1	ArfGAP with RhoGAP domain, ankyrin repeat and PH domain 1	-1.43685	2.62896	0	6.68071
NM_001040125	54896	PQLC2	PQ loop repeat containing 2	2.1299	0	1.83259	0
NM_001040146	54921	CHTF8	CTF8, chromosome transmission fidelity factor 8 homolog (S. cerevisiae)	1.22176	2.3499	6.15169	3.77195
NM_001040151	55800	SCN3B	sodium channel, voltage-gated, type III, beta	1.00911	0.0626155	0.051516	0.045219
NM_001040152	23089	PEG10	paternally expressed 10	-1.2755	2.64778	6.47337	6.32533
NM_001040157	80817	CEP44	centrosomal protein 44kDa	-1.34597	1.23425	0.689251	1.84533
NM_001040158	9555	H2AFY	H2A histone family, member Y	1.14353	3.53716	10.2473	10.0692
NM_001040160	84326	C16orf13	chromosome 16 open reading frame 13	-1.79932	2.6265	6.70316	7.73093
NM_001040167	3955	LFNG	LFNG O-fucosylpeptide 3-beta-N-acetylglucosaminyltransferase	1.92806	1.63684	7.08483	1.40962
NM_001040177	83592	AKR1E2	aldo-keto reductase family 1, member E2	-1.37974	0.532805	0.221227	0.823424
NM_001040181	56650	CLDND1	claudin domain containing 1	-1.24594	3.84975	11.8856	15.3778
NM_001040185	91661	ZNF765	zinc finger protein 765	-1.1374	0.836442	1.352	0.974599
NM_001040192	54943	DNAJC28	DnaJ (Hsp40) homolog, subfamily C, member 28	-1.01924	0.424179	0.132801	0.415384
NM_001040194	57085	AGTRAP	angiotensin II receptor-associated protein	1.17175	2.32477	0	3.77836
NM_001040202	152559	PAQR3	progestin and adipoQ receptor family member III	-1.29796	2.55671	5.35104	5.952
NM_001040217	55793	FAM63A	family with sequence similarity 63, member A	1.07231	0.968487	1.0612	0.952072
NM_001040260	166614	DCLK2	doublecortin-like kinase 2	1.25829	1.60522	3.21252	1.80763
NM_001040272	92949	ADAMTSL1	ADAMTS-like 1	-1.68433	4.45581	16.5102	28.0982
NM_001040274	221711	SYCP2L	synaptonemal complex protein 2-like	-1.00839	0.0137748	0	0.017601
NM_001040276	2100	ESR2	estrogen receptor 2 (ER beta)	1.00674	0.0241677	0.050766	0.016443
NM_001040282	654341	TBC1D3G	TBC1 domain family, member 3G	1.13032	0.741991	0.986802	0.645717
NM_001040284	64282	PAPD5	PAP associated domain containing 5	1.99219	0	1.65331	0
NM_001040402	23142	DCUN1D4	DCN1, defective in cullin neddylation 1, domain containing 4 (S. cerevisiae)	-1.52786	2.74355	5.39232	7.63646
NM_001040411	138724	C9orf131	chromosome 9 open reading frame 131	1.01268	0.0282953	0.043274	0.017086
NM_001040424	63977	PRDM15	PR domain containing 15	-1.03675	0.825917	0.908891	0.874693
NM_001040427	3029	HAGH	hydroxyacylglutathione hydrolase	1.0495	2.65152	5.85453	5.36765
NM_001040428	55812	SPATA7	spermatogenesis associated 7	-1.12799	0.475315	0.563927	0.549071
NM_001040429	27253	PCDH17	protocadherin 17	1.02486	0	0.028579	0
NM_001040431	28958	CCDC56	coiled-coil domain containing 56	1.06242	4.91907	27.136	28.5878
NM_001040432	152098	ZCWPW2	zinc finger, CW type with PWWP domain 2	-1.16166	0.5107	0.295359	0.611268
NM_001040436	51067	YARS2	tyrosyl-tRNA synthetase 2, mitochondrial	-1.84423	2.43889	0.871288	6.7761
NM_001040439	23162	MAPK8IP3	mitogen-activated protein kinase 8 interacting protein 3	3.75298	0	0	0
NM_001040440	153733	CCDC112	coiled-coil domain containing 112	-1.12519	1.57788	2.07063	2.23986
NM_001040441	653121	ZBTB8A	zinc finger and BTB domain containing 8A	-1.21633	0.967854	1.01249	1.24501
NM_001040443	51131	PHF11	PHD finger protein 11	1.25899	3.55135	5.64569	9.7
NM_001040445	51665	ASB1	ankyrin repeat and SOCS box containing 1	-1.48643	2.70885	5.49198	7.2972
NM_001040446	54545	MTMR12	myotubularin related protein 12	1.02296	2.02915	4.52717	3.11616
NM_001040450	54629	FAM63B	family with sequence similarity 63, member B	-1.76868	2.10064	3.00718	5.08154
NM_001040453	54629	FAM63B	family with sequence similarity 63, member B	-1.12844	0.776481	0	0.89567
NM_001040455	51092	SIDT2	SID1 transmembrane family, member 2	-1.12233	4.08112	17.1874	17.3101
NM_001040456	57414	RHBDD2	rhomboid domain containing 2	1.16558	4.01105	17.4266	14.2612
NM_001040457	57414	RHBDD2	rhomboid domain containing 2	-1.01219	2.68369	4.45098	5.69194
NM_001040458	51752	ERAP1	endoplasmic reticulum aminopeptidase 1	-2.59071	2.8047	8.10471	11.2584
NM_001040610	79631	EFTUD1	elongation factor Tu GTP binding domain containing 1	1.19069	0.785866	0.738586	0.656789
NM_001040616	55180	LINS	lines homolog (Drosophila)	1.13969	0.953103	1.60725	0.89135
NM_001040626	83988	NCALD	neurocalcin delta	-1.13788	0.584553	0.841187	0.670312
NM_001040627	83988	NCALD	neurocalcin delta	-1.19465	1.10467	1.4398	1.42148
NM_001040653	79364	ZXDC	ZXD family zinc finger C	1.02144	0.943277	0	0.964829
NM_001040655	64927	TTC23	tetratricopeptide repeat domain 23	-1.05568	0.711747	0.607909	0.741571
NM_001040657	64927	TTC23	tetratricopeptide repeat domain 23	-1.12562	0.70402	0.494296	0.799428
NM_001040659	64927	TTC23	tetratricopeptide repeat domain 23	1.07825	0.746758	0.855291	0.681605
NM_001040662	79609	METTL21D	methyltransferase like 21D	-1.66909	0.877874	0	1.57073
NM_001040667	3299	HSF4	heat shock transcription factor 4	-1.20406	0.647619	0.664164	0.799525
NM_001040694	3619	INCENP	inner centromere protein antigens 135/155kDa	-1.42867	1.13405	0.927953	1.75248
NM_001040697	55293	UEVLD	UEV and lactate/malate dehyrogenase domains	-1.05241	2.38475	4.78993	4.57721
NM_001040709	284612	SYPL2	synaptophysin-like 2	1.74571	0.290511	1.07877	0.076606
NM_001040710	653140	C2orf84	chromosome 2 open reading frame 84	-1.05945	0.24417	0.237309	0.266409
NM_001040715	653319	KIAA0895L	KIAA0895-like	-1.31011	1.49605	2.76717	2.32386
NM_001040874	723790	HIST2H2AA4	histone cluster 2, H2aa4	1.9901	3.51611	14.4115	7.55652
NM_001040874_dup1		HIST2H2AA4	histone cluster 2, H2aa4	1.47676	4.06928	13.8213	13.2685
NM_001042	6517	SLC2A4	solute carrier family 2 (facilitated glucose transporter), member 4	-1.02618	0.0243	0.011976	0.038743
NM_001042351	2539	G6PD	glucose-6-phosphate dehydrogenase	1.71056	3.23526	9.8004	6.51895
NM_001042353	83541	FAM110A	family with sequence similarity 110, member A	1.05778	1.49976	2.98852	1.82738
NM_001042355	1540	CYLD	cylindromatosis (turban tumor syndrome)	1.12106	1.90697	2.31376	2.61481
NM_001042368	5900	RALGDS	ral guanine nucleotide dissociation stimulator	1.80053	2.01709	4.07999	2.17782
NM_001042371	283871	PGP	phosphoglycolate phosphatase	1.10924	2.50574	2.60398	4.61914
NM_001042384	80254	CEP63	centrosomal protein 63kDa	-1.01538	2.58617	4.80493	5.27504
NM_001042388	9989	PPP4R1	protein phosphatase 4, regulatory subunit 1	-1.05882	2.93088	4.19127	7.09205
NM_001042396_dup1		PTPN20A	protein tyrosine phosphatase, non-receptor type 20A	-1.04493	0.123184	0.109756	0.14044
NM_001042397	653129	PTPN20A	protein tyrosine phosphatase, non-receptor type 20A	1.08535	0.266167	0.161318	0.196624
NM_001042399	51134	CCDC41	coiled-coil domain containing 41	-1.01477	0.961372	0	1.03292
NM_001042403	84101	USP44	ubiquitin specific peptidase 44	-1.02908	0.0753805	0.019073	0.082099
NM_001042404	9859	CEP170	centrosomal protein 170kDa	1.18297	1.84727	2.76352	2.38838
NM_001042405	9859	CEP170	centrosomal protein 170kDa	-1.07924	1.3326	1.7791	1.68675
NM_001042412	1540	CYLD	cylindromatosis (turban tumor syndrome)	1.52233	0	2.38153	0
NM_001042413	169792	GLIS3	GLIS family zinc finger 3	-1.60655	0.678692	1.76426	1.22245
NM_001042414	55269	PSPC1	paraspeckle component 1	1.59855	2.29255	2.33282	3.02509
NM_001042416	169270	ZNF596	zinc finger protein 596	-1.01602	0.819247	0	0.848839
NM_001042424	7468	WHSC1	Wolf-Hirschhorn syndrome candidate 1	1.13661	3.30235	10.0928	8.50313
NM_001042428	7755	ZNF205	zinc finger protein 205	1.00509	2.07193	2.62443	3.2681
NM_001042430	79696	FAM164C	family with sequence similarity 164, member C	-1.00827	0.194846	0	0.183448
NM_001042432	1201	CLN3	ceroid-lipofuscinosis, neuronal 3	1.07892	2.11318	3.75656	3.24794
NM_001042440	831	CAST	calpastatin	-1.09303	3.87117	14.1898	14.6331
NM_001042454	7041	TGFB1I1	transforming growth factor beta 1 induced transcript 1	1.10342	5.83292	58.4902	53.2603
NM_001042462	126003	TRAPPC5	trafficking protein particle complex 5	1.29538	6.55388	67.047	82.2374
NM_001042463	283232	TMEM80	transmembrane protein 80	1.02344	2.94252	5.96049	6.8045
NM_001042466	5660	PSAP	prosaposin	-6.77641	4.88851	0	88.265
NM_001042467	79083	MLPH	melanophilin	1.71894	1.01195	1.76774	0.681581
NM_001042472	26090	ABHD12	abhydrolase domain containing 12	1.01679	4.88342	31.5057	28.5426
NM_001042473	91452	ACBD5	acyl-CoA binding domain containing 5	-1.40637	1.81682	0	3.29828
NM_001042475	387119	C6orf204	chromosome 6 open reading frame 204	-1.22571	1.29629	1.37844	1.81213
NM_001042476	23589	CARHSP1	calcium regulated heat stable protein 1, 24kDa	3.71249	0	2.60671	0
NM_001042478	55966	AJAP1	adherens junctions associated protein 1	1.03146	0	0.054559	0
NM_001042479	54960	GEMIN8	gem (nuclear organelle) associated protein 8	1.44337	1.73935	1.85025	1.88876
NM_001042480	54960	GEMIN8	gem (nuclear organelle) associated protein 8	-1.25212	0.302452	0.564144	0.475515
NM_001042490				1.12453	2.26835	4.47236	3.68516
NM_001042492	4763	NF1	neurofibromin 1	-1.29047	2.65892	6.17413	6.41957
NM_001042498	7355	SLC35A2	solute carrier family 35 (UDP-galactose transporter), member A2	-1.62042	1.82694	5.46877	3.76358
NM_001042517	81624	DIAPH3	diaphanous homolog 3 (Drosophila)	1.1084	2.03833	4.40595	2.98432
NM_001042519	84281	C2orf88	chromosome 2 open reading frame 88	1.24292	0.402573	0.602185	0.255297
NM_001042529	80347	COASY	CoA synthase	1.11865	1.55265	2.10466	1.85641
NM_001042535	116988	AGAP3	ArfGAP with GTPase domain, ankyrin repeat and PH domain 3	-1.08137	3.11266	7.16789	8.23239
NM_001042536	387755	INSC	inscuteable homolog (Drosophila)	1.04033	0.0710101	0.17645	0.038002
NM_001042537	10479	SLC9A6	solute carrier family 9 (sodium/hydrogen exchanger), member 6	-1.41346	1.65228	5.47468	2.86492
NM_001042539	4150	MAZ	MYC-associated zinc finger protein (purine-binding transcription factor)	-2.15343	3.56371	20.8013	17.2398
NM_001042545	8425	LTBP4	latent transforming growth factor beta binding protein 4	1.7056	1.01823	1.44803	0.68972
NM_001042550	10592	SMC2	structural maintenance of chromosomes 2	-1.44695	0.877481	1.68148	1.33787
NM_001042551	10592	SMC2	structural maintenance of chromosomes 2	1.78913	0	0.801487	0
NM_001042552	128387	TATDN3	TatD DNase domain containing 3	-1.13426	1.258	1.5365	1.63058
NM_001042553	128387	TATDN3	TatD DNase domain containing 3	-1.09832	1.00314	0.855921	1.18348
NM_001042559	1982	EIF4G2	eukaryotic translation initiation factor 4 gamma, 2	-2.71252	3.9182	30.1735	25.6125
NM_001042573	64772	ENGASE	endo-beta-N-acetylglucosaminidase	1.10379	1.68158	2.27518	2.12228
NM_001042574	64784	CRTC3	CREB regulated transcription coactivator 3	1.0658	1.68555	0.868387	2.1859
NM_001042588	10073	SNUPN	snurportin 1	-2.08341	2.56819	3.01813	8.11371
NM_001042590	51754	TMEM8B	transmembrane protein 8B	1.08515	1.76181	3.53165	2.32447
NM_001042594	25913	POT1	protection of telomeres 1 homolog (S. pombe)	-1.13259	0.488114	0	0.567337
NM_001042599	2066	ERBB4	v-erb-a erythroblastic leukemia viral oncogene homolog 4 (avian)	-1.00157	0.00912276	0.010206	0.010105
NM_001042600	11184	MAP4K1	mitogen-activated protein kinase kinase kinase kinase 1	1.05042	0	0.070164	0
NM_001042601	151613	TTC14	tetratricopeptide repeat domain 14	1.54427	1.71601	4.15979	1.77385
NM_001042603	5927	KDM5A	lysine (K)-specific demethylase 5A	-1.1278	2.2209	2.83306	4.1186
NM_001042610	79007	DBNDD1	dysbindin (dystrobrevin binding protein 1) domain containing 1	1.27198	0.514331	0.53218	0.342238
NM_001042616	84992	PIGY	phosphatidylinositol glycan anchor biosynthesis, class Y	1.09337	5.28338	38.3988	36.2998
NM_001042618	10038	PARP2	poly (ADP-ribose) polymerase 2	1.02731	2.30862	3.34038	4.04955
NM_001042625	133690	CAPSL	calcyphosine-like	1.24951	0	0	0
NM_001042631	644096	SDHAF1	succinate dehydrogenase complex assembly factor 1	-1.00121	3.07489	6.79226	7.68559
NM_001042632	90203	SNX21	sorting nexin family member 21	-1.28224	2.2714	0	4.71139
NM_001042633	90203	SNX21	sorting nexin family member 21	-2.31193	0.982139	3.28556	2.45687
NM_001042635	25983	NGDN	neuroguidin, EIF4E binding protein	-1.03012	3.60163	8.44962	11.6618
NM_001042646	22906	TRAK1	trafficking protein, kinesin binding 1	-2.58392	2.88393	11.7509	11.8905
NM_001042663	57449	PLEKHG5	pleckstrin homology domain containing, family G (with RhoGef domain) member 5	2.39958	0	1.67833	0
NM_001042669	83478	ARHGAP24	Rho GTPase activating protein 24	-1.46222	2.13739	3.29473	4.60517
NM_001042678	389	RHOC	ras homolog gene family, member C	1.11747	7.03087	136.176	123.9
NM_001042681	473	RERE	arginine-glutamic acid dipeptide (RE) repeats	-1.03576	1.43851	2.30634	1.83936
NM_001042682	473	RERE	arginine-glutamic acid dipeptide (RE) repeats	1.00781	2.66835	6.64961	5.57329
NM_001042690	345222	C4orf44	chromosome 4 open reading frame 44	1.042	0.0861624	0.051443	0.049295
NM_001042697	125150	ZSWIM7	zinc finger, SWIM-type containing 7	-2.6515	1.01259	3.33193	2.90282
NM_001042698	125150	ZSWIM7	zinc finger, SWIM-type containing 7	-2.00428	0.940842	0	2.03856
NM_001042702	494513	DFNB59	deafness, autosomal recessive 59	-1.39749	0.758377	0.558656	1.12293
NM_001042723	6261	RYR1	ryanodine receptor 1 (skeletal)	1.00312	0.00118933	0.008394	0.00205
NM_001042724	5819	PVRL2	poliovirus receptor-related 2 (herpesvirus entry mediator B)	1.12184	3.20219	8.54656	7.92531
NM_001042728	5916	RARG	retinoic acid receptor, gamma	1.35074	4.42005	25.4744	17.8154
NM_001042734	10427	SEC24B	SEC24 family, member B (S. cerevisiae)	-1.06816	3.03468	7.57139	7.7206
NM_001042749	10735	STAG2	stromal antigen 2	-1.41907	1.1015	0	1.67962
NM_001042758	23380	SRGAP2	SLIT-ROBO Rho GTPase activating protein 2	-1.43504	2.20095	0	4.78822
NM_001042784	339965	CCDC158	coiled-coil domain containing 158	1.01103	0	0.011945	0
NM_001043229	751071	METTL12	methyltransferase like 12	1.31878	1.16487	1.64249	1.04538
NM_001044	6531	SLC6A3	solute carrier family 6 (neurotransmitter transporter, dopamine), member 3	1.00277	0.0050687	0.00911	0.005788
NM_001044264	692094	MSMP	microseminoprotein, prostate associated	-1.58725	1.56015	0	2.88573
NM_001044305	60682	SMAP1	small ArfGAP 1	-1.53242	0.736194	1.04056	1.2274
NM_001044385	65062	TMEM237	transmembrane protein 237	1.07382	2.58024	5.69718	4.9873
NM_001044388	79230	ZNF557	zinc finger protein 557	1.15548	0.255525	0.339661	0.152351
NM_001044722	1456	CSNK1G3	casein kinase 1, gamma 3	1.0693	1.42126	1.7003	1.66581
NM_001044723	1456	CSNK1G3	casein kinase 1, gamma 3	1.34349	0	0.79525	0
NM_001045	6532	SLC6A4	solute carrier family 6 (neurotransmitter transporter, serotonin), member 4	-1.00534	0.0132676	0.022257	0.014592
NM_001046	6558	SLC12A2	solute carrier family 12 (sodium/potassium/chloride transporters), member 2	-1.2728	1.95875	2.37657	3.50913
NM_001047	6715	SRD5A1	steroid-5-alpha-reductase, alpha polypeptide 1 (3-oxo-5 alpha-steroid delta 4-dehydrogenase alpha 1)	-3.66511	2.05548	6.93039	8.39369
NM_001047160	10276	NET1	neuroepithelial cell transforming 1	1.22685	0.829411	1.25291	0.68201
NM_001047434	285381	DPH3	DPH3, KTI11 homolog (S. cerevisiae)	-1.26186	1.75411	2.22819	2.88796
NM_001048	6750	SST	somatostatin	1.23017	0.402894	0.340976	0.258409
NM_001048166	6491	STIL	SCL/TAL1 interrupting locus	1.47765	0	0	0
NM_001048171	4595	MUTYH	mutY homolog (E. coli)	-1.35307	0.554137	0	0.823761
NM_001048183	65979	PHACTR4	phosphatase and actin regulator 4	1.11784	1.66977	3.91895	2.08663
NM_001048200	10114	HIPK3	homeodomain interacting protein kinase 3	-1.81409	2.34435	8.49592	6.25336
NM_001048201	29128	UHRF1	ubiquitin-like with PHD and ring finger domains 1	1.47779	1.39757	1.63654	1.28253
NM_001048210	23155	CLCC1	chloride channel CLIC-like 1	-3.11227	1.05587	4.61109	3.55712
NM_001048212	752014	CEMP1	cementum protein 1	1.26526	2.6402	5.58446	4.78675
NM_001048223	55861	DBNDD2	dysbindin (dystrobrevin binding protein 1) domain containing 2	-1.29817	3.94537	9.85999	16.9979
NM_001048230	134	ADORA1	adenosine A1 receptor	2.2715	0	1.1941	0
NM_001048241	59286	UBL5	ubiquitin-like 5	1.05687	6.83618	113.411	112.863
NM_001048249	643155	C5orf43	chromosome 5 open reading frame 43	-1.00989	2.43621	5.2573	4.66481
NM_001048265	138162	C9orf116	chromosome 9 open reading frame 116	1.21522	1.81112	2.45276	2.25989
NM_001049	6751	SSTR1	somatostatin receptor 1	-1.28722	3.20086	31.6187	9.67899
NM_001050	6752	SSTR2	somatostatin receptor 2	-1.00308	0.0234551	0.032169	0.02096
NM_001055	6817	SULT1A1	sulfotransferase family, cytosolic, 1A, phenol-preferring, member 1	-1.13976	0.355136	0.117041	0.436599
NM_001056	6819	SULT1C2	sulfotransferase family, cytosolic, 1C, member 2	-1.00249	0.0227867	0.040933	0.020168
NM_001057	6865	TACR2	tachykinin receptor 2	1.04762	0.0664768	0.065222	0.032053
NM_001058	6869	TACR1	tachykinin receptor 1	1.01504	0.006654	0.064913	0.004239
NM_001060	6915	TBXA2R	thromboxane A2 receptor	1.8091	1.30562	2.65964	0.99306
NM_001063	7018	TF	transferrin	-1.0045	0.0422937	0.01104	0.035843
NM_001064	7086	TKT	transketolase	1.42068	6.49521	111.172	76.3604
NM_001065	7132	TNFRSF1A	tumor necrosis factor receptor superfamily, member 1A	1.0109	6.37588	86.5417	82.2026
NM_001066	7133	TNFRSF1B	tumor necrosis factor receptor superfamily, member 1B	1.61136	1.3679	1.81154	1.17551
NM_001067	7153	TOP2A	topoisomerase (DNA) II alpha 170kDa	1.50266	3.29794	14.0814	7.33919
NM_001068	7155	TOP2B	topoisomerase (DNA) II beta 180kDa	-1.48664	3.52487	10.4636	13.5468
NM_001069	7280	TUBB2A	tubulin, beta 2A	1.19338	5.30964	39.7599	35.3015
NM_001070	7283	TUBG1	tubulin, gamma 1	1.14557	3.3758	9.48466	8.90775
NM_001071	7298	TYMS	thymidylate synthetase	2.52282	4.32885	38.4442	12.519
NM_001071775	440145	MZT1	mitotic spindle organizing protein 1	1.18599	2.91143	7.12257	6.13978
NM_001075098	4337	MOCS1	molybdenum cofactor synthesis 1	1.09213	1.46308	0	1.707
NM_001076674	79089	TMUB2	transmembrane and ubiquitin-like domain containing 2	-3.63565	1.29611	1.58471	4.98049
NM_001076675	199777	ZNF626	zinc finger protein 626	1.16278	0.445574	0.510265	0.322779
NM_001076680	201229	C17orf108	chromosome 17 open reading frame 108	-1.48976	1.74271	2.58251	3.22818
NM_001076683	7343	UBTF	upstream binding transcription factor, RNA polymerase I	1.16993	2.76949	9.57917	5.55855
NM_001076684	7343	UBTF	upstream binding transcription factor, RNA polymerase I	-1.50587	1.91973	2.46948	3.87017
NM_001076778	11170	FAM107A	family with sequence similarity 107, member A	-1.03285	0.0804601	0.027987	0.091095
NM_001076781	346157	ZNF391	zinc finger protein 391	1.12865	0	0.256823	0
NM_001076785	9057	SLC7A6	solute carrier family 7 (amino acid transporter light chain, y+L system), member 6	-1.58498	1.32924	1.69804	2.32249
NM_001076786	79832	QSER1	glutamine and serine rich 1	1.2402	2.01706	4.03939	2.72447
NM_001077180	51108	METTL9	methyltransferase like 9	-4.34314	2.07884	11.7517	9.71989
NM_001077181	8555	CDC14B	CDC14 cell division cycle 14 homolog B (S. cerevisiae)	-2.17853	0.684886	2.75924	1.80595
NM_001077183	7249	TSC2	tuberous sclerosis 2	1.09271	3.53912	11.0605	10.3812
NM_001077195	80818	ZNF436	zinc finger protein 436	-1.26445	1.63804	2.05188	2.59244
NM_001077198	79065	ATG9A	ATG9 autophagy related 9 homolog A (S. cerevisiae)	1.06198	3.53139	9.77989	10.4653
NM_001077199	140890	SREK1	splicing regulatory glutamine/lysine-rich protein 1	-1.13636	3.47149	8.34979	11.211
NM_001077206	22872	SEC31A	SEC31 homolog A (S. cerevisiae)	-1.49815	5.58621	48.2433	57.7501
NM_001077242	91614	DEPDC7	DEP domain containing 7	1.75633	1.59149	1.76637	1.41795
NM_001077268	84936	ZFYVE19	zinc finger, FYVE domain containing 19	5.5474	0	4.61836	0
NM_001077269	7456	WIPF1	WAS/WASL interacting protein family, member 1	-1.29503	3.95457	15.6648	17.0548
NM_001077350	8131	NPRL3	nitrogen permease regulator-like 3 (S. cerevisiae)	1.06254	3.37693	12.0885	9.27697
NM_001077351	55147	RBM23	RNA binding motif protein 23	-1.06153	2.54087	4.67739	5.20037
NM_001077352	55147	RBM23	RNA binding motif protein 23	1.08655	1.65831	1.60268	2.10007
NM_001077365	10585	POMT1	protein-O-mannosyltransferase 1	1.18945	2.3722	4.65876	3.92202
NM_001077366	10585	POMT1	protein-O-mannosyltransferase 1	1.1957	2.38669	4.03555	3.94676
NM_001077397	359948	IRF2BP2	interferon regulatory factor 2 binding protein 2	-1.14277	3.18918	9.78962	8.9584
NM_001077399	25953	PNKD	paroxysmal nonkinesigenic dyskinesia	1.24985	4.60394	24.0578	21.1728
NM_001077415	78987	CRELD1	cysteine-rich with EGF-like domains 1	-2.2183	2.66476	8.87136	9.05078
NM_001077418	79583	TMEM231	transmembrane protein 231	-1.00375	2.18964	3.39439	3.70834
NM_001077426	54807	ZNF586	zinc finger protein 586	1.0784	0.751876	0.430644	0.686236
NM_001077445	9767	PHF16	PHD finger protein 16	1.07071	0.481861	1.0159	0.411668
NM_001077446	79042	TSEN34	tRNA splicing endonuclease 34 homolog (S. cerevisiae)	1.24382	3.02381	13.4593	6.51374
NM_001077447	79717	PPCS	phosphopantothenoylcysteine synthetase	-1.19746	2.4415	3.80371	5.16627
NM_001077489	2778	GNAS	GNAS complex locus	1.05966	6.58679	99.3308	94.6822
NM_001077494	4791	NFKB2	nuclear factor of kappa light polypeptide gene enhancer in B-cells 2 (p49/p100)	2.84624	0	0	0
NM_001077498	55731	C17orf63	chromosome 17 open reading frame 63	1.59903	0.517076	1.36484	0.258017
NM_001077525	64419	MTMR14	myotubularin related protein 14	-1.01536	2.39274	3.41676	4.51265
NM_001077526	64419	MTMR14	myotubularin related protein 14	1.15502	1.40225	2.29104	1.53911
NM_001077594	91828	EXOC3L4	exocyst complex component 3-like 4	1.02389	0.023487	0	0.011098
NM_001077619	137886	UBXN2B	UBX domain protein 2B	-1.30812	1.15516	1.70093	1.65342
NM_001077621	155382	VPS37D	vacuolar protein sorting 37 homolog D (S. cerevisiae)	1.15619	1.3611	1.14238	1.45847
NM_001077624	162993	ZNF846	zinc finger protein 846	-1.34819	0.790895	0.452773	1.11987
NM_001077628	51107	APH1A	anterior pharynx defective 1 homolog A (C. elegans)	1.04699	3.77439	18.2858	12.7386
NM_001077637	150786	WTH3DI	RAB6C-like	-1.20151	2.41309	4.36862	5.06658
NM_001077639	54827	FAM55D	family with sequence similarity 55, member D	1.00862	0	0	0
NM_001077653	57057	TBX20	T-box 20	-1.03767	0.100654	0.218705	0.115465
NM_001077654	25816	TNFAIP8	tumor necrosis factor, alpha-induced protein 8	1.40928	1.73793	3.66366	1.91031
NM_001077657	255798	C3orf43	chromosome 3 open reading frame 43	-1.02432	0.0194752	0.033507	0.033889
NM_001077663	55665	URGCP	upregulator of cell proliferation	1.31019	2.97876	8.398	6.13933
NM_001077665	414189	AGAP6	ArfGAP with GTPase domain, ankyrin repeat and PH domain 6	-1.29294	1.53424	0	2.38902
NM_001077685	653268	AGAP7	ArfGAP with GTPase domain, ankyrin repeat and PH domain 7	1.02686	0.79686	0.748323	0.777138
NM_001077686	728404	AGAP8	ArfGAP with GTPase domain, ankyrin repeat and PH domain 8	1.01296	0.896472	1.11479	0.91654
NM_001077690	79796	ALG9	asparagine-linked glycosylation 9, alpha-1,2-mannosyltransferase homolog (S. cerevisiae)	1.26319	0.869805	2.19481	0.701058
NM_001077693	641700	ECSCR	endothelial cell-specific chemotaxis regulator	1.42701	0.262325	0.67635	0.09418
NM_001077700	57708	MIER1	mesoderm induction early response 1 homolog (Xenopus laevis)	-1.74155	1.59453	2.39188	3.20411
NM_001077701	57708	MIER1	mesoderm induction early response 1 homolog (Xenopus laevis)	-1.19587	1.8697	3.61894	3.08088
NM_001078	7412	VCAM1	vascular cell adhesion molecule 1	1.37481	0.376159	0.909502	0.194645
NM_001078171	8933	FAM127A	family with sequence similarity 127, member A	-1.09909	7.43827	159.589	171.133
NM_001078172	26071	FAM127B	family with sequence similarity 127, member B	1.1373	4.47002	21.7898	20.1362
NM_001078173	441518	FAM127C	family with sequence similarity 127, member C	-1.28779	3.69373	13.8739	14.0599
NM_001078175	2030	SLC29A1	solute carrier family 29 (nucleoside transporters), member 1	-1.45105	0.948825	1.3514	1.44631
NM_001078176	2030	SLC29A1	solute carrier family 29 (nucleoside transporters), member 1	1.03393	1.88379	1.23864	2.7068
NM_001078645	8881	CDC16	cell division cycle 16 homolog (S. cerevisiae)	-1.29532	4.38875	22.4631	23.1316
NM_001078651	80194	TMEM134	transmembrane protein 134	1.00457	2.88907	4.6886	6.58988
NM_001079	7535	ZAP70	zeta-chain (TCR) associated protein kinase 70kDa	1.04814	0	0	0
NM_001079514	29855	UBN1	ubinuclein 1	1.36076	2.68755	8.36712	4.77723
NM_001079520	51339	DACT1	dapper, antagonist of beta-catenin, homolog 1 (Xenopus laevis)	-2.25435	2.90187	5.46734	11.0299
NM_001079521	3895	KTN1	kinectin 1 (kinesin receptor)	-1.25365	3.40855	9.45109	11.2737
NM_001079524	10606	PAICS	phosphoribosylaminoimidazole carboxylase, phosphoribosylaminoimidazole succinocarboxamide synthetase	-1.02051	4.0995	17.4978	16.6539
NM_001079528	368	ABCC6	ATP-binding cassette, sub-family C (CFTR/MRP), member 6	1.13114	0.0978734	0.111574	0.033801
NM_001079535	64506	CPEB1	cytoplasmic polyadenylation element binding protein 1	-1.38793	0.724856	0.651642	1.06679
NM_001079537	122553	TRAPPC6B	trafficking protein particle complex 6B	1.10939	2.44214	4.21573	4.38907
NM_001079559	221092	HNRNPUL2	heterogeneous nuclear ribonucleoprotein U-like 2	-1.0367	4.2917	19.9975	19.285
NM_001079670	81617	CAB39L	calcium binding protein 39-like	1.08228	1.70136	2.37253	2.19499
NM_001079673	22862	FNDC3A	fibronectin type III domain containing 3A	-1.31692	1.82915	1.70473	3.18146
NM_001079675	2118	ETV4	ets variant 4	1.12273	0.247422	0.387297	0.15795
NM_001079684	57179	KIAA1191	KIAA1191	1.33224	2.50585	5.9882	4.11508
NM_001079691	90634	N4BP2L1	NEDD4 binding protein 2-like 1	1.08813	0.287435	0.274016	0.214258
NM_001079802	2218	FKTN	fukutin	-1.22568	1.13056	2.06654	1.50347
NM_001079803	2548	GAA	glucosidase, alpha; acid	-1.31228	3.48537	10.4429	12.2726
NM_001079804	2548	GAA	glucosidase, alpha; acid	-1.31068	3.58269	9.83607	13.1383
NM_001079808	643847	PGA4	pepsinogen 4, group I (pepsinogen A)	1.01397	0.00249662	0	0.002097
NM_001079817	3643	INSR	insulin receptor	-1.19658	0.55903	0	0.689701
NM_001079839	54940	OCIAD1	OCIA domain containing 1	-1.0457	2.89245	0	6.80079
NM_001079843	54897	CASZ1	castor zinc finger 1	1.0296	0.0131066	0	0.006127
NM_001079855	8908	GYG2	glycogenin 2	1.11043	0.387596	0.286253	0.293749
NM_001079862	1622	DBI	diazepam binding inhibitor (GABA receptor modulator, acyl-CoA binding protein)	1.18626	7.26638	152.503	138.527
NM_001079864	8887	TAX1BP1	Tax1 (human T-cell leukemia virus type I) binding protein 1	-1.031	4.64839	23.789	24.8936
NM_001079866	617	BCS1L	BCS1-like (S. cerevisiae)	-1.06125	3.08044	4.78008	7.94435
NM_001079871	9001	HAP1	huntingtin-associated protein 1	1.01029	0	0.004285	0
NM_001079872	8450	CUL4B	cullin 4B	1.1129	4.31725	29.768	18.278
NM_001079874	10451	VAV3	vav 3 guanine nucleotide exchange factor	1.04771	0	0	0
NM_001079878	1261	CNGA3	cyclic nucleotide gated channel alpha 3	1.13786	0.181216	0	0.094361
NM_001079880	25865	PRKD2	protein kinase D2	1.45614	1.06385	0.905142	0.843753
NM_001079882	25865	PRKD2	protein kinase D2	1.25453	1.63701	3.41147	1.86667
NM_001079906	55422	ZNF331	zinc finger protein 331	1.27018	0.616435	0.326651	0.441527
NM_001079910	84125	LRRIQ1	leucine-rich repeats and IQ motif containing 1	-1.00056	0.0417633	0.038923	0.032834
NM_001080	7915	ALDH5A1	aldehyde dehydrogenase 5 family, member A1	1.09734	0.345582	0.297025	0.263022
NM_001080125	841	CASP8	caspase 8, apoptosis-related cysteine peptidase	-1.00018	1.71091	1.7074	2.3452
NM_001080209	645369	TMEM200C	transmembrane protein 200C	1.12485	0.0650232	0.204555	0.018258
NM_001080378	135138	PACRG	PARK2 co-regulated	1.11293	0.109493	0	0.045532
NM_001080391	6672	SP100	SP100 nuclear antigen	-1.0935	2.93312	6.49736	7.25046
NM_001080392	57189	KIAA1147	KIAA1147	1.02391	1.17794	1.18552	1.30134
NM_001080393	727936	GXYLT2	glucoside xylosyltransferase 2	-1.60026	1.31273	1.69138	2.29939
NM_001080394	23514	KIAA0146	KIAA0146	-1.16364	3.06111	8.26002	8.25666
NM_001080396	728215	FAM155A	family with sequence similarity 155, member A	-1.9868	0.950498	0.388357	2.03613
NM_001080398	23392	KIAA0368	KIAA0368	-1.33878	1.4572	2.46465	2.27187
NM_001080401	147699	PPM1N	protein phosphatase, Mg2+/Mn2+ dependent, 1N (putative)	1.08261	0.158414	0.219078	0.095072
NM_001080404	729747	ZNF878	zinc finger protein 878	1.03001	0.0574008	0.078142	0.031434
NM_001080406	728858	C12orf71	chromosome 12 open reading frame 71	-1.04688	0.0930873	0	0.1165
NM_001080408	283571	PROX2	prospero homeobox 2	1.00334	0.109891	0	0.09165
NM_001080411	163059	ZNF433	zinc finger protein 433	-1.26841	0.420761	0.584784	0.605863
NM_001080414	440193	CCDC88C	coiled-coil domain containing 88C	1.00644	0.0173913	0.01451	0.012055
NM_001080415	23350	U2SURP	U2 snRNP-associated SURP domain containing	-1.18412	2.53031	5.0754	5.53778
NM_001080416	4603	MYBL1	v-myb myeloblastosis viral oncogene homolog (avian)-like 1	1.8819	0.877224	1.8613	0.507556
NM_001080417	23361	ZNF629	zinc finger protein 629	-1.2947	2.17634	4.88023	4.39573
NM_001080418	58512	DLGAP3	discs, large (Drosophila) homolog-associated protein 3	1.00603	0.0217385	0.01167	0.01469
NM_001080419	85451	UNK	unkempt homolog (Drosophila)	-1.02584	2.26555	4.51099	4.02576
NM_001080421	23025	UNC13A	unc-13 homolog A (C. elegans)	1.00543	0	0	0
NM_001080424	23135	KDM6B	lysine (K)-specific demethylase 6B	-2.08129	1.40114	2.87453	3.15286
NM_001080425	56271	BEX4	brain expressed, X-linked 4	-1.00718	3.41782	11.3015	9.9127
NM_001080426	92235	DUSP27	dual specificity phosphatase 27 (putative)	1.01028	0	0.006197	0
NM_001080427	80731	THSD7B	thrombospondin, type I, domain containing 7B	1.0192	0	0.024908	0
NM_001080432	79068	FTO	fat mass and obesity associated	-1.11983	3.43947	9.15891	10.8102
NM_001080433	114800	CCDC85A	coiled-coil domain containing 85A	1.31706	3.74075	17.1136	11.0312
NM_001080434	114783	LMTK3	lemur tyrosine kinase 3	1.02273	0.11235	0.0673	0.08042
NM_001080435	123720	WHAMM	WAS protein homolog associated with actin, golgi membranes and microtubules	1.42017	1.55541	3.2394	1.57144
NM_001080436	126374	WTIP	Wilms tumor 1 interacting protein	-1.05876	3.76824	15.3588	13.3936
NM_001080437	25992	SNED1	sushi, nidogen and EGF-like domains 1	-1.05313	1.7493	2.30766	2.52131
NM_001080439	124535	HSF5	heat shock transcription factor family member 5	1.00729	0	0.016564	0
NM_001080441	143941	TTC36	tetratricopeptide repeat domain 36	1.0702	0.468482	0	0.397428
NM_001080444	150084	IGSF5	immunoglobulin superfamily, member 5	1.0423	0.0600656	0.059664	0.029224
NM_001080449	1763	DNA2	DNA replication helicase 2 homolog (yeast)	-1.2593	0.462726	0.335612	0.645168
NM_001080450	57673	BEND3	BEN domain containing 3	-1.25255	0	0.155346	0.300173
NM_001080452	56927	GPR108	G protein-coupled receptor 108	-1.06556	4.10977	14.6166	17.196
NM_001080453	26173	INTS1	integrator complex subunit 1	1.00513	3.80863	14.6058	13.327
NM_001080457	94030	LRRC4B	leucine rich repeat containing 4B	-1.02868	0.0940686	0.029451	0.101145
NM_001080469	23403	FBXO46	F-box protein 46	1.02983	1.2314	3.05607	1.37969
NM_001080471	375033	PEAR1	platelet endothelial aggregation receptor 1	-1.57007	3.29848	18.4083	11.8034
NM_001080472	128486	FITM2	fat storage-inducing transmembrane protein 2	-1.10045	2.39812	4.75405	4.75152
NM_001080473	388931	MFSD2B	major facilitator superfamily domain containing 2B	-1.0474	0.108947	0	0.130031
NM_001080474	388960	C2orf78	chromosome 2 open reading frame 78	1.00817	0	0.018373	0
NM_001080475	389072	PLEKHM3	pleckstrin homology domain containing, family M, member 3	-1.00161	1.15444	1.50931	1.29693
NM_001080477	55714	ODZ3	odz, odd Oz/ten-m homolog 3 (Drosophila)	2.38687	0	2.2832	0
NM_001080479	64283	RGNEF	190 kDa guanine nucleotide exchange factor	1.22663	0	0.32902	0
NM_001080480	154141	MBOAT1	membrane bound O-acyltransferase domain containing 1	1.82716	0.702597	1.48088	0.367342
NM_001080481	85015	USP45	ubiquitin specific peptidase 45	-1.18976	1.54679	1.32362	2.26072
NM_001080482	389813	C9orf172	chromosome 9 open reading frame 172	-1.02697	1.18093	1.0183	1.36164
NM_001080493	55552	ZNF823	zinc finger protein 823	1.08548	0.411746	0.852929	0.328793
NM_001080495	84629	TNRC18	trinucleotide repeat containing 18	-1.29071	3.67436	10.6865	13.8804
NM_001080496	9827	RGP1	RGP1 retrograde golgi transport homolog (S. cerevisiae)	-1.14257	2.90485	8.53279	7.26836
NM_001080497	1955	MEGF9	multiple EGF-like-domains 9	-1.11724	1.67724	2.24098	2.45783
NM_001080501	79064	TMEM223	transmembrane protein 223	1.00399	3.49551	7.78648	10.5283
NM_001080503	126075	CCDC159	coiled-coil domain containing 159	1.27808	1.77444	2.01902	2.11209
NM_001080504	375316	RBM44	RNA binding motif protein 44	1.01365	0.12715	0.067176	0.102356
NM_001080505	152573	SHISA3	shisa homolog 3 (Xenopus laevis)	-1.18058	0.296756	0.186661	0.416551
NM_001080506	441027	TMEM150C	transmembrane protein 150C	-1.29673	0.416831	0.3392	0.629415
NM_001080508	9096	TBX18	T-box 18	-2.0044	2.19121	1.25092	5.94365
NM_001080510	124512	METTL23	methyltransferase like 23	-1.06437	2.2245	2.19754	3.97323
NM_001080512	80114	BICC1	bicaudal C homolog 1 (Drosophila)	-1.97953	3.70229	15.665	18.1323
NM_001080513	1370	CPN2	carboxypeptidase N, polypeptide 2	1.20877	0.204479	0.18746	0.093298
NM_001080517	55209	SETD5	SET domain containing 5	-1.46002	3.48125	12.2963	12.9606
NM_001080522	57545	CC2D2A	coiled-coil and C2 domain containing 2A	1.17227	0.832461	0.962109	0.710723
NM_001080523	645432	ARRDC5	arrestin domain containing 5	-1.00807	0.0232099	0.018579	0.024152
NM_001080529	644150	WIPF3	WAS/WASL interacting protein family, member 3	1.00381	0	0.008167	0
NM_001080533	84747	UNC119B	unc-119 homolog B (C. elegans)	1.42023	2.88886	11.2336	5.50582
NM_001080538	441282	AKR1B15	aldo-keto reductase family 1, member B15	1.02105	0.0233558	0.034892	0.011668
NM_001080542	85302	FBF1	Fas (TNFRSF6) binding factor 1	1.47325	0	1.39961	0
NM_001080543	58509	C19orf29	chromosome 19 open reading frame 29	1.0358	2.83284	7.20664	6.21726
NM_001080545	151242	PPP1R1C	protein phosphatase 1, regulatory (inhibitor) subunit 1C	1.12128	0	0.087902	0
NM_001080546	219854	TMEM218	transmembrane protein 218	2.18897	0	1.32198	0
NM_001080551	158401	C9orf84	chromosome 9 open reading frame 84	1.01464	0.00625658	0.011778	0.003991
NM_001080556	146845	WDR16	WD repeat domain 16	1.02629	0.0384017	0.014812	0.019368
NM_001080745	1608	DGKG	diacylglycerol kinase, gamma 90kDa	1.01311	0.0213338	0.001948	0.012493
NM_001080792	90416	C15orf57	chromosome 15 open reading frame 57	-1.03152	2.30162	3.48084	4.19769
NM_001080821	90576	ZNF799	zinc finger protein 799	-1.10209	0.370248	0.576482	0.423618
NM_001080825	144404	TMEM120B	transmembrane protein 120B	-1.00456	1.89157	3.15678	2.79207
NM_001080836	644890	MEIG1	meiosis expressed gene 1 homolog (mouse)	1.03005	0.114478	0.059879	0.078209
NM_001080849	728489	DNLZ	DNL-type zinc finger	1.52505	4.26587	16.0931	14.9839
NM_001080850	728621	CCDC30	coiled-coil domain containing 30	-1.03882	0.0580136	0.0539	0.074999
NM_001080855	5829	PXN	paxillin	-1.05474	3.34983	10.9211	9.68791
NM_001080950	4641	MYO1C	myosin IC	1.00328	5.39625	40.8719	41.4295
NM_001080953	5325	PLAGL1	pleiomorphic adenoma gene-like 1	-1.3978	2.49745	2.75457	5.9475
NM_001080975	9185	REPS2	RALBP1 associated Eps domain containing 2	1.01595	0	0.018354	0
NM_001081	8029	CUBN	cubilin (intrinsic factor-cobalamin receptor)	1.08841	0	0.071256	0
NM_001081003	28991	COMMD5	COMM domain containing 5	1.36617	2.18078	3.49029	2.98955
NM_001081004	28991	COMMD5	COMM domain containing 5	1.15822	2.59593	5.57982	4.84289
NM_001081450	11025	LILRB3	leukocyte immunoglobulin-like receptor, subfamily B (with TM and ITIM domains), member 3	1.01076	0	0.010455	0
NM_001081461	23210	JMJD6	jumonji domain containing 6	1.02084	0.888602	0.870706	0.90274
NM_001081491	10482	NXF1	nuclear RNA export factor 1	-1.0371	3.32469	8.6334	9.39444
NM_001081550	57187	THOC2	THO complex 2	-1.55059	2.60044	4.22304	6.86473
NM_001081559	10898	CPSF4	cleavage and polyadenylation specific factor 4, 30kDa	1.15699	2.63419	5.41445	4.9988
NM_001081562	1760	DMPK	dystrophia myotonica-protein kinase	-1.46851	2.75009	10.4767	7.47796
NM_001081675	340359	KLHL38	kelch-like 38 (Drosophila)	1.24067	0	0.295877	0
NM_001081752	2006	ELN	elastin	-1.64786	5.74683	47.0199	69.4053
NM_001081754	2006	ELN	elastin	-2.7419	3.77469	23.9647	22.9777
NM_001081755	2006	ELN	elastin	-1.16377	4.37562	21.999	21.6693
NM_001081955	8787	RGS9	regulator of G-protein signaling 9	1.00607	0	0.011855	0
NM_001081976	140	ADORA3	adenosine A3 receptor	1.06478	0.0443412	0.084502	0.014999
NM_001082480	9831	ZNF623	zinc finger protein 623	-1.19911	0.969516	2.36407	1.23153
NM_001082486	65057	ACD	adrenocortical dysplasia homolog (mouse)	1.15344	2.27321	3.50306	3.62487
NM_001082488	728635	DHRS4L1	dehydrogenase/reductase (SDR family) member 4 like 1	2.45423	0	1.47725	0
NM_001082537	79600	TCTN1	tectonic family member 1	1.09763	3.60547	9.46716	10.956
NM_001082575	146713	RBFOX3	RNA binding protein, fox-1 homolog (C. elegans) 3	1.01102	0.0404505	0.124632	0.02667
NM_001082576	23543	RBFOX2	RNA binding protein, fox-1 homolog (C. elegans) 2	-1.60287	2.1891	0	5.10285
NM_001082578	23543	RBFOX2	RNA binding protein, fox-1 homolog (C. elegans) 2	-2.01027	2.19984	5.98337	5.99354
NM_001082579	23543	RBFOX2	RNA binding protein, fox-1 homolog (C. elegans) 2	-1.54761	3.64862	5.71265	15.042
NM_001082959	949	SCARB1	scavenger receptor class B, member 1	-1.70052	1.18919	2.74622	2.17132
NM_001082967	25817	FAM19A5	family with sequence similarity 19 (chemokine (C-C motif)-like), member A5	1.62157	4.14648	20.3463	13.4348
NM_001082968	146691	TOM1L2	target of myb1-like 2 (chicken)	1.0233	3.35554	12.5614	9.31635
NM_001082969	55216	C11orf57	chromosome 11 open reading frame 57	-1.20168	2.32755	4.07661	4.73202
NM_001083	8654	PDE5A	phosphodiesterase 5A, cGMP-specific	-1.3172	1.45046	2.24038	2.23463
NM_001083335	7771	ZFP112	zinc finger protein 112 homolog (mouse)	-1.19906	0.501355	0.773368	0.635918
NM_001083538	445582	POTEE	POTE ankyrin domain family, member E	1.02562	3.30439	10.3631	8.953
NM_001083591	10659	CELF2	CUGBP, Elav-like family member 2	-2.31425	1.65722	0.829234	4.39336
NM_001083600	79903	NAA60	N(alpha)-acetyltransferase 60, NatF catalytic subunit	1.58352	2.74232	6.80362	4.61501
NM_001083606	5727	PTCH1	patched 1	-1.08048	0.215168	0.575796	0.256898
NM_001083607	5727	PTCH1	patched 1	-1.11175	0.146669	0.289537	0.222028
NM_001083612	123688	AGPHD1	aminoglycoside phosphotransferase domain containing 1	-1.03663	0.674719	0.666266	0.68733
NM_001083613	124446	TMEM219	transmembrane protein 219	1.09639	4.48874	22.1817	20.8688
NM_001083614	124454	EARS2	glutamyl-tRNA synthetase 2, mitochondrial (putative)	5.75892	0	3.56738	0
NM_001083615	140469	MYO3B	myosin IIIB	-1.00983	0.00896144	0	0.015308
NM_001083617	9821	RB1CC1	RB1-inducible coiled-coil 1	1.05863	2.13504	3.77438	3.34419
NM_001083620	2891	GRIA2	glutamate receptor, ionotropic, AMPA 2	1.002	0.00277821	0.005922	0.003923
NM_001083625	23253	ANKRD12	ankyrin repeat domain 12	1.39669	0.981662	1.37266	0.765282
NM_001083907	55024	BANK1	B-cell scaffold protein with ankyrin repeats 1	-1.10294	0.171296	0	0.236418
NM_001083908	55172	DNAAF2	dynein, axonemal, assembly factor 2	1.13661	0.980413	0.844304	0.921947
NM_001083913	54838	C10orf26	chromosome 10 open reading frame 26	-1.23302	3.7768	14.5924	14.5941
NM_001083914	1488	CTBP2	C-terminal binding protein 2	1.05446	2.50683	5.1667	4.75229
NM_001083924	79098	C1orf116	chromosome 1 open reading frame 116	-1.0008	0.00390094	0	0.006955
NM_001083961	284403	WDR62	WD repeat domain 62	1.35539	0.695603	0.949829	0.481986
NM_001083962	6925	TCF4	transcription factor 4	-1.16906	1.91616	0	3.16236
NM_001083963	11022	TDRKH	tudor and KH domain containing	-1.13481	0.346141	0.259861	0.425656
NM_001084	8985	PLOD3	procollagen-lysine, 2-oxoglutarate 5-dioxygenase 3	1.28187	6.00196	74.7662	55.6611
NM_001084392	1652	DDT	D-dopachrome tautomerase	1.00808	6.18566	58.3904	72.0914
NM_001084393	100037417	DDTL	D-dopachrome tautomerase-like	-1.42648	1.30264	1.54292	2.06785
NM_001085	12	SERPINA3	serpin peptidase inhibitor, clade A (alpha-1 antiproteinase, antitrypsin), member 3	1.04695	0.153822	0.072057	0.107806
NM_001085049	22808	MRAS	muscle RAS oncogene homolog	-1.01253	4.12849	15.9811	16.9927
NM_001085347	27433	TOR2A	torsin family 2, member A	1.23555	1.948	2.92322	2.56023
NM_001085354	79710	MORC4	MORC family CW-type zinc finger 4	-1.43477	1.69592	2.83561	3.01778
NM_001085357	151888	BTLA	B and T lymphocyte associated	-1.00838	0.00684144	0	0.013015
NM_001085365	653784	MZT2A	mitotic spindle organizing protein 2A	1.23264	6.09443	56.6612	59.9361
NM_001085372	790955	C11orf83	chromosome 11 open reading frame 83	1.1967	2.62459	4.56364	4.87254
NM_001085375	400793	C1orf226	chromosome 1 open reading frame 226	1.01208	0.00676578	0.104348	0.004846
NM_001085377	4163	MCC	mutated in colorectal cancers	-1.24577	0.462403	0	0.634112
NM_001085384	7710	ZNF154	zinc finger protein 154	1.95557	0	0.665216	0
NM_001085400	768211	RELL1	RELT-like 1	1.05242	1.40934	2.58029	1.66539
NM_001085411	133686	NADKD1	NAD kinase domain containing 1	-1.16772	2.55734	6.2189	5.60095
NM_001085423	284021	MILR1	mast cell immunoglobulin-like receptor 1	-1.04537	1.46783	0.805756	1.89949
NM_001085426	410	ARSA	arylsulfatase A	-1.81255	1.61521	2.38154	3.36317
NM_001085430	339210	C17orf67	chromosome 17 open reading frame 67	1.06389	0.341854	0.169705	0.275947
NM_001085447	129881	C2orf77	chromosome 2 open reading frame 77	-1.0267	0.0385728	0.020407	0.049803
NM_001085457	644019	CBWD6	COBW domain containing 6	-1.11162	1.59368	1.77141	2.2549
NM_001085460	1500	CTNND1	catenin (cadherin-associated protein), delta 1	-1.32573	4.47432	26.2496	25.1083
NM_001085468	1500	CTNND1	catenin (cadherin-associated protein), delta 1	-2.67611	2.79354	0	11.4104
NM_001085471	1112	FOXN3	forkhead box N3	2.35985	0	1.94142	0
NM_001085476	653404	FOXD4L6	forkhead box D4-like 6	1.00153	0.00562713	0.000143	0.007107
NM_001085480	221303	FAM162B	family with sequence similarity 162, member B	1.75927	0.414144	2.24863	0.154626
NM_001085481	643246	MAP1LC3B2	microtubule-associated protein 1 light chain 3 beta 2	-1.04236	4.94217	31.2967	30.4584
NM_001085487	114803	MYSM1	Myb-like, SWIRM and MPN domains 1	1.35675	1.59588	2.597	1.6908
NM_001086521	284184	C17orf89	chromosome 17 open reading frame 89	-1.08434	6.06489	53.571	69.5038
NM_001087	14	AAMP	angio-associated, migratory cell protein	1.0359	5.01275	31.378	30.7249
NM_001089	21	ABCA3	ATP-binding cassette, sub-family A (ABC1), member 3	1.18867	0.185323	0	0.082017
NM_001089584	134121	C5orf49	chromosome 5 open reading frame 49	1.02092	0.104686	0.115142	0.074358
NM_001089591	440567	UQCRHL	ubiquinol-cytochrome c reductase hinge protein-like	-1.0358	7.1115	125.954	138.226
NM_001092	29	ABR	active BCR-related gene	-1.1665	3.38826	12.1226	10.6055
NM_001093	32	ACACB	acetyl-CoA carboxylase beta	1.00892	0.394291	0.601794	0.363682
NM_001093725	92312	MEX3A	mex-3 homolog A (C. elegans)	-1.08676	0.366879	0.121251	0.406669
NM_001093728	6954	TCP11	t-complex 11 homolog (mouse)	1.01307	0.073626	0.064023	0.052244
NM_001093755	80006	C5orf44	chromosome 5 open reading frame 44	3.86194	0	0	0
NM_001093767	348262	FAM195B	family with sequence similarity 195, member B	-1.48351	2.72409	0	7.37472
NM_001093772	3815	KIT	v-kit Hardy-Zuckerman 4 feline sarcoma viral oncogene homolog	1.69531	0.481823	0.88678	0.214594
NM_001095	41	ACCN2	amiloride-sensitive cation channel 2, neuronal	-1.18434	1.28501	1.78575	1.73852
NM_001096	47	ACLY	ATP citrate lyase	1.63481	4.2321	11.6332	14.1552
NM_001097	49	ACR	acrosin	1.03689	0	0.029718	0
NM_001097600	80723	TMEM22	transmembrane protein 22	1.20303	1.64204	2.40812	1.92196
NM_001097612	653519	GPR89A	G protein-coupled receptor 89A	1.22694	2.63447	7.20085	4.83783
NM_001097615	548644	POLR2J3	polymerase (RNA) II (DNA directed) polypeptide J3	-1.13382	2.97258	7.04653	7.62166
NM_001097616_dup1		GPR89C	G protein-coupled receptor 89C	1.17467	1.52519	1.56721	1.73918
NM_001097633	2650	GCNT1	glucosaminyl (N-acetyl) transferase 1, core 2	1.10525	1.26211	1.60528	1.34991
NM_001097643	259293	TAS2R30	taste receptor, type 2, member 30	1.0487	0	0	0
NM_001098	50	ACO2	aconitase 2, mitochondrial	1.10054	4.38176	17.9175	19.2528
NM_001098199	2825	GPR1	G protein-coupled receptor 1	-2.73464	2.97908	0	13.2088
NM_001098201	2852	GPER	G protein-coupled estrogen receptor 1	1.10295	2.36584	3.60209	4.07677
NM_001098204	3185	HNRNPF	heterogeneous nuclear ribonucleoprotein F	-1.34404	4.37031	11.0699	23.27
NM_001098206	3185	HNRNPF	heterogeneous nuclear ribonucleoprotein F	-1.24245	4.00508	18.1613	17.308
NM_001098209	1499	CTNNB1	catenin (cadherin-associated protein), beta 1, 88kDa	1.03452	3.83547	11.7711	13.415
NM_001098210	1499	CTNNB1	catenin (cadherin-associated protein), beta 1, 88kDa	1.00071	4.35294	21.9627	19.7084
NM_001098212	3269	HRH1	histamine receptor H1	-1.20744	1.95852	2.87951	3.36005
NM_001098268	3981	LIG4	ligase IV, DNA, ATP-dependent	-1.1337	0.925943	0.936755	1.09535
NM_001098270	4248	MGAT3	mannosyl (beta-1,4-)-glycoprotein beta-1,4-N-acetylglucosaminyltransferase	1.01468	0.0166156	0.02879	0.009274
NM_001098272	3157	HMGCS1	3-hydroxy-3-methylglutaryl-CoA synthase 1 (soluble)	-1.25653	3.05736	11.3281	8.58079
NM_001098416	51564	HDAC7	histone deacetylase 7	1.40125	3.46522	13.6147	8.59807
NM_001098426	6603	SMARCD2	SWI/SNF related, matrix associated, actin dependent regulator of chromatin, subfamily d, member 2	-1.07144	4.33499	24.4772	20.2877
NM_001098483	282969	C10orf125	chromosome 10 open reading frame 125	1.21735	2.41147	3.09519	3.99051
NM_001098484	8671	SLC4A4	solute carrier family 4, sodium bicarbonate cotransporter, member 4	1.26292	1.42669	2.76647	1.47056
NM_001098494	79744	ZNF419	zinc finger protein 419	1.12685	1.28267	1.01962	1.36013
NM_001098502	131474	CHCHD4	coiled-coil-helix-coiled-coil-helix domain containing 4	1.18235	2.24179	3.69508	3.44853
NM_001098507	7756	ZNF207	zinc finger protein 207	-3.09104	4.11628	25.9616	31.2793
NM_001098509	9905	SGSM2	small G protein signaling modulator 2	1.50743	2.46611	6.35877	3.69356
NM_001098510	246330	PELI3	pellino homolog 3 (Drosophila)	-1.09	1.58284	3.01415	2.19609
NM_001098512	5592	PRKG1	protein kinase, cGMP-dependent, type I	-1.38662	1.9974	2.68902	3.90914
NM_001098516	200958	MUC20	mucin 20, cell surface associated	1.07383	0.225747	0.151872	0.161285
NM_001098519	254050	LRRC43	leucine rich repeat containing 43	1.04807	0.129495	0.146442	0.083306
NM_001098520	10553	HTATIP2	HIV-1 Tat interactive protein 2, 30kDa	1.33562	3.40474	9.43116	8.44629
NM_001098524	199786	FAM129C	family with sequence similarity 129, member C	-1.05739	0.0999955	0	0.130938
NM_001098525	26586	CKAP2	cytoskeleton associated protein 2	1.63529	1.26109	1.80103	1.00426
NM_001098531	10411	RAPGEF3	Rap guanine nucleotide exchange factor (GEF) 3	1.58796	0.638838	1.32023	0.363246
NM_001098537	375775	PNPLA7	patatin-like phospholipase domain containing 7	1.09851	0.505877	0.582222	0.420096
NM_001098540	10855	HPSE	heparanase	1.16405	0.371141	0.427584	0.256685
NM_001098579	10335	MRVI1	murine retrovirus integration site 1 homolog	-1.79758	1.86499	0	4.24932
NM_001098612	100049587	SIGLEC14	sialic acid binding Ig-like lectin 14	1.01339	0	0.004638	0
NM_001098614	83448	PUS7L	pseudouridylate synthase 7 homolog (S. cerevisiae)-like	1.1858	0.761113	0.993305	0.634788
NM_001098615	83448	PUS7L	pseudouridylate synthase 7 homolog (S. cerevisiae)-like	-1.13928	0.189719	0.313046	0.281895
NM_001098616	25912	C1orf43	chromosome 1 open reading frame 43	-2.44148	4.3818	51.247	32.8495
NM_001098621	26175	C14orf109	chromosome 14 open reading frame 109	2.70192	0	1.12495	0
NM_001098622	342977	NANOS3	nanos homolog 3 (Drosophila)	1.23108	0.206179	0.200798	0.089147
[truncated: 15,027 more rows]
