# Supplementary material for: Elucidation of Relevant Neuroinflammation Mechanisms Using Gene Expression Profiling in Patients with Amyotrophic Lateral Sclerosis
Source: PLoS One. 2016 Nov 3;11(11):e0165290. doi: 10.1371/journal.pone.0165290 (PMC5094695; doi:10.1371/journal.pone.0165290)
Supplement: S2 Table — Among the total of 17,025 differentially expressed transcripts, 1215 transcripts were showing 2.0-fold up- or down-regulation. The expression levels of 626 transcripts were downregulated and those of 589 transcripts were upregulated in preeclampsia patients compared to controls. (XLSX) [file pone.0165290.s003.xlsx]

## Sheet: Supplementary Table 2
S2 Table. Raw data for 1214 differentially expressed transcripts
transcript	geneID	gene	desc	(ALS1+ALS2+ALS3)_P4/(Nor1+Nor2+Nor3)_P4.fc	(ALS1+ALS2+ALS3)_P4/(Nor1+Nor2+Nor3)_P4.volume	FPKM_ALS_P4	FPKM_Normal_P4
NM_001199159	221476	PI16	peptidase inhibitor 16	-38.4191	3.98473	17.0878	162.005
NM_002939	6050	RNH1	ribonuclease/angiogenin inhibitor 1	-26.6687	0	27.0879	26.1223
NM_001135936	10631	POSTN	periostin, osteoblast specific factor	-26.0801	4.86501	29.3549	205.005
NM_001999	2201	FBN2	fibrillin 2	-23.336	2.67597	2.56131	54.0772
NM_001008	6192	RPS4Y1	ribosomal protein S4, Y-linked 1	-20.5554	4.16009	63.0285	119.628
NM_002271	3843	IPO5	importin 5	-20.471	0	0	19.7572
NM_001145160	7171	TPM4	tropomyosin 4	-17.8987	4.12132	73.5513	107.262
NR_027164	125144	C17orf76-AS1	C17orf76 antisense RNA 1 (non-protein coding)	-16.693	3.51027	0	67.4868
NM_002579	5064	PALM	paralemmin	-11.3615	1.33167	0.186368	14.7845
NM_001135690	5179	PENK	proenkephalin	-9.30563	3.08841	6.72996	33.2113
NM_004083	1649	DDIT3	DNA-damage-inducible transcript 3	-9.04808	2.75189	0	26.5892
NM_020311	57007	CXCR7	chemokine (C-X-C motif) receptor 7	-8.98559	1.41086	0	12.4559
NM_001039349	2202	EFEMP1	EGF containing fibulin-like extracellular matrix protein 1	-8.65511	5.54423	29.0346	153.869
NM_005776	10175	CNIH	cornichon homolog (Drosophila)	-8.61555	3.82639	5.90731	50.722
NM_001039348	2202	EFEMP1	EGF containing fibulin-like extracellular matrix protein 1	-8.59371	4.44277	10.3921	76.6073
NM_005022	5216	PFN1	profilin 1	-8.54665	8.43606	1252	1071.32
NM_001135935	10631	POSTN	periostin, osteoblast specific factor	-8.47947	7.06711	83.6498	435.563
NM_052947	115701	ALPK2	alpha-kinase 2	-8.11112	2.8478	0	26.0404
NM_007281	11341	SCRG1	stimulator of chondrogenesis 1	-7.91787	2.14987	2.73384	16.5874
NM_002952	6187	RPS2	ribosomal protein S2	-7.85548	6.28824	217.597	234.233
NM_030978	81873	ARPC5L	actin related protein 2/3 complex, subunit 5-like	-7.79434	2.69047	22.854	22.6842
NM_006907	5831	PYCR1	pyrroline-5-carboxylate reductase 1	-7.66558	2.31572	35.0248	17.8838
NM_020452	57198	ATP8B2	ATPase, class I, type 8B, member 2	-7.585	3.28754	31.726	32.4486
NM_139207	4673	NAP1L1	nucleosome assembly protein 1-like 1	-7.44902	2.32079	14.5936	17.5159
NM_198244	1981	EIF4G1	eukaryotic translation initiation factor 4 gamma, 1	-7.30775	2.39449	0	18.1036
NM_001855	1306	COL15A1	collagen, type XV, alpha 1	-7.25086	2.29452	1.59905	16.9375
NM_020300	4257	MGST1	microsomal glutathione S-transferase 1	-7.04258	5.63702	30.808	144.852
NM_001010858	149603	RNF187	ring finger protein 187	-6.98335	3.23816	9.31264	29.638
NM_001920	1634	DCN	decorin	-6.83026	5.80982	130.056	156.855
NM_001042466	5660	PSAP	prosaposin	-6.77641	4.88851	0	88.265
NM_182547	222068	TMED4	transmembrane emp24 protein transport domain containing 4	-6.74106	2.39293	15.712	16.9811
NM_004772	9315	C5orf13	chromosome 5 open reading frame 13	-6.66244	5.99077	24.0009	171.18
NM_032849	84935	C13orf33	chromosome 13 open reading frame 33	-6.55386	3.83478	8.53225	42.2411
NR_002937	280655	C14orf19	chromosome 14 open reading frame 19	-6.44668	1.54816	6.98302	9.73133
NM_024102	79084	WDR77	WD repeat domain 77	-6.44374	1.88513	7.23808	11.9856
NM_021570	56033	BARX1	BARX homeobox 1	-6.42965	0.355501	0.032089	5.8511
NM_003013	6423	SFRP2	secreted frizzled-related protein 2	-6.39827	2.58486	4.31214	18.4054
NM_198827	283383	GPR133	G protein-coupled receptor 133	-6.38391	1.18113	0.58423	7.93123
NM_001007553	7812	CSDE1	cold shock domain containing E1, RNA-binding	-6.37879	2.34899	14.4345	15.7166
NM_000627	4052	LTBP1	latent transforming growth factor beta binding protein 1	-6.363	3.07204	5.35112	25.152
NM_172037	157506	RDH10	retinol dehydrogenase 10 (all-trans)	-6.31553	3.37088	5.12156	30.1003
NM_178001	5524	PPP2R4	protein phosphatase 2A activator, regulatory subunit 4	-6.28844	0	6.18089	5.53065
NM_019082	54606	DDX56	DEAD (Asp-Glu-Ala-Asp) box polypeptide 56	-6.23983	2.43957	14.0938	16.4641
NM_004995	4323	MMP14	matrix metallopeptidase 14 (membrane-inserted)	-6.20797	6.44	239.55	227.393
NM_006209	5168	ENPP2	ectonucleotide pyrophosphatase/phosphodiesterase 2	-6.14295	3.39304	0	29.8124
NM_153636	27132	CPNE7	copine VII	-6.12026	1.98578	1.61843	12.2592
NM_001039567	140032	RPS4Y2	ribosomal protein S4, Y-linked 2	-6.05521	2.50428	6.43941	16.7359
NR_002206_dup1		GTF2IP1	general transcription factor IIi, pseudogene 1	-6.00217	2.18758	0	13.632
NM_003906	8888	MCM3AP	minichromosome maintenance complex component 3 associated protein	-5.96481	2.08666	0	12.7342
NM_023947	66005	CHID1	chitinase domain containing 1	-5.85803	2.29218	10.8646	14.1986
NM_005614	6009	RHEB	Ras homolog enriched in brain	-5.82883	2.28485	5.79091	14.1072
NR_034178	647135	SRGAP2P2	SLIT-ROBO Rho GTPase activating protein 2 pseudogene 2	-5.82393	2.27976	12.4556	14.0625
NM_199368	26133	TRPC4AP	transient receptor potential cation channel, subfamily C, member 4 associated protein	-5.74599	1.88618	6.37022	10.8865
NR_003604	441951	ZNFX1-AS1	ZNFX1 antisense RNA 1 (non-protein coding)	-5.67639	4.5583	0	61.8222
NM_004385	1462	VCAN	versican	-5.66812	3.01853	6.41103	22.2347
NM_001219	813	CALU	calumenin	-5.61726	6.24857	188.414	182.814
NM_000877	3554	IL1R1	interleukin 1 receptor, type I	-5.61419	4.12631	0	45.8237
NM_020823	57583	TMEM181	transmembrane protein 181	-5.57949	2.20896	0	13.0352
NM_004370	1303	COL12A1	collagen, type XII, alpha 1	-5.54677	6.35191	63.5116	197.941
NM_020914	57674	RNF213	ring finger protein 213	-5.52839	2.47443	15.3024	15.2706
NM_001164815	22985	ACIN1	apoptotic chromatin condensation inducer 1	-5.49342	1.67603	7.65485	9.0995
NM_002977	6335	SCN9A	sodium channel, voltage-gated, type IX, alpha subunit	-5.47545	0.274605	0.488541	4.8132
NM_001005335	3191	HNRNPL	heterogeneous nuclear ribonucleoprotein L	-5.46756	1.91606	6.39189	10.5959
NM_024642	79695	GALNT12	UDP-N-acetyl-alpha-D-galactosamine:polypeptide N-acetylgalactosaminyltransferase 12 (GalNAc-T12)	-5.45161	1.56061	0.297968	8.47215
NM_001030001	6235	RPS29	ribosomal protein S29	-5.43631	1.98643	0	11.092
NM_144963	157769	FAM91A1	family with sequence similarity 91, member A1	-5.35152	1.21438	0	6.79614
NM_001960	1936	EEF1D	eukaryotic translation elongation factor 1 delta (guanine nucleotide exchange protein)	-5.34677	5.40228	37.2733	110.037
NM_030796	81552	VOPP1	vesicular, overexpressed in cancer, prosurvival protein 1	-5.29715	3.73085	13.3133	33.8937
NM_015313	23365	ARHGEF12	Rho guanine nucleotide exchange factor (GEF) 12	-5.28643	1.71802	9.79225	9.0359
NM_001008212	10133	OPTN	optineurin	-5.27965	1.69047	5.76904	8.84927
NM_173540	170384	FUT11	fucosyltransferase 11 (alpha (1,3) fucosyltransferase)	-5.2766	1.85972	0	9.86537
NM_001017371	6670	SP3	Sp3 transcription factor	-5.24483	1.10406	6.70152	6.29144
NM_001035267	6171	RPL41	ribosomal protein L41	-5.23456	5.62326	84.0357	123.407
NM_001193511	7786	MAP3K12	mitogen-activated protein kinase kinase kinase 12	-5.20606	1.80688	0	9.42675
NM_031370	3184	HNRNPD	heterogeneous nuclear ribonucleoprotein D (AU-rich element RNA binding protein 1, 37kDa)	-5.05284	2.11791	9.00523	11.352
NM_001417	1975	EIF4B	eukaryotic translation initiation factor 4B	-4.98803	4.12379	18.4467	42.7431
NM_005252	2353	FOS	FBJ murine osteosarcoma viral oncogene homolog	-4.92489	3.80745	7.61016	33.9617
NM_001992	2149	F2R	coagulation factor II (thrombin) receptor	-4.88383	4.62071	14.5149	58.3002
NM_058164	93145	OLFM2	olfactomedin 2	-4.87729	2.18184	1.91199	11.5226
NM_001145964	6560	SLC12A4	solute carrier family 12 (potassium/chloride transporters), member 4	-4.87693	1.27805	4.8508	6.46274
NM_017680	54829	ASPN	asporin	-4.82159	2.16992	1.48259	11.3279
NM_001166265	4052	LTBP1	latent transforming growth factor beta binding protein 1	-4.80932	3.74918	10.2457	32.2026
NM_001024943	435	ASL	argininosuccinate lyase	-4.78918	1.11714	3.21057	5.7967
NM_004660	8653	DDX3Y	DEAD (Asp-Glu-Ala-Asp) box polypeptide 3, Y-linked	-4.77924	1.97793	4.16663	9.82045
NM_018689	57214	KIAA1199	KIAA1199	-4.73552	7.35461	156.452	352.81
NM_015429	25890	ABI3BP	ABI family, member 3 (NESH) binding protein	-4.68677	4.34835	7.3157	47.2923
NM_182471	5315	PKM2	pyruvate kinase, muscle	-4.65978	5.51176	110.444	109.357
NR_002933	493754	LOC493754	RAB guanine nucleotide exchange factor (GEF) 1 pseudogene	-4.64167	1.1122	0.952225	5.62964
NM_024776	79834	PEAK1	NKF3 kinase family member	-4.62756	3.10697	4.62177	20.5865
NM_001010983	55830	GLT8D1	glycosyltransferase 8 domain containing 1	-4.61061	1.97507	11.2794	9.47793
NR_027163	125144	C17orf76-AS1	C17orf76 antisense RNA 1 (non-protein coding)	-4.59997	4.95437	74.4931	71.9682
NM_006325	5901	RAN	RAN, member RAS oncogene family	-4.58609	5.42204	22.6164	101.62
NM_002140	3190	HNRNPK	heterogeneous nuclear ribonucleoprotein K	-4.53396	4.02751	19.3781	37.5142
NM_001409	1953	MEGF6	multiple EGF-like-domains 6	-4.51637	2.86798	5.18217	17.1808
NM_004039	302	ANXA2	annexin A2	-4.50737	4.90069	0	68.2624
NM_014779	9819	TSC22D2	TSC22 domain family, member 2	-4.47504	2.26274	9.83179	11.3664
NM_004800	9375	TM9SF2	transmembrane 9 superfamily member 2	-4.46559	4.84471	74.8619	65.311
NM_031372	9987	HNRPDL	heterogeneous nuclear ribonucleoprotein D-like	-4.44564	3.29279	9.37946	22.5448
NM_153366	79987	SVEP1	sushi, von Willebrand factor type A, EGF and pentraxin domain containing 1	-4.4369	2.45823	5.49379	12.887
NM_021622	59338	PLEKHA1	pleckstrin homology domain containing, family A (phosphoinositide binding specific) member 1	-4.42813	0.835812	1.13648	4.62465
NM_000398	1727	CYB5R3	cytochrome b5 reductase 3	-4.39439	6.68683	55.8187	217.779
NM_001077180	51108	METTL9	methyltransferase like 9	-4.34314	2.07884	11.7517	9.71989
NM_001873	1363	CPE	carboxypeptidase E	-4.32417	3.51238	5.59959	25.8803
NM_018431	55816	DOK5	docking protein 5	-4.26038	2.18454	3.21395	10.3203
NM_021110	7373	COL14A1	collagen, type XIV, alpha 1	-4.25671	1.44471	0.481238	6.31314
NM_001135934	10631	POSTN	periostin, osteoblast specific factor	-4.25139	5.71786	37.1848	117.613
NM_000224	3875	KRT18	keratin 18	-4.24844	3.44039	10.1192	24.1787
NM_018509	55379	LRRC59	leucine rich repeat containing 59	-4.23584	4.96093	68.559	69.0666
NM_031314	3183	HNRNPC	heterogeneous nuclear ribonucleoprotein C (C1/C2)	-4.176	4.26226	42.0147	41.9835
NM_181726	353322	ANKRD37	ankyrin repeat domain 37	-4.16603	2.60133	3.88826	13.5908
NM_020677	57407	NMRAL1	NmrA-like family domain containing 1	-4.13091	2.65577	7.56643	13.9655
NR_028132	1073	CFL2	cofilin 2 (muscle)	-4.0919	1.90326	0	8.26022
NM_004369	1293	COL6A3	collagen, type VI, alpha 3	-4.07031	4.59051	0	51.6802
NM_001193646	22809	ATF5	activating transcription factor 5	-4.03425	5.75592	25.4445	116.831
NM_001174096	6935	ZEB1	zinc finger E-box binding homeobox 1	-4.01157	1.4183	6.36243	5.90101
NM_001171091	80700	UBXN6	UBX domain protein 6	-3.99474	3.1542	14.3773	19.1446
NM_001884	1404	HAPLN1	hyaluronan and proteoglycan link protein 1	-3.96087	3.36023	9.80352	21.8904
NM_207518	5566	PRKACA	protein kinase, cAMP-dependent, catalytic, alpha	-3.9401	2.72992	22.7149	14.1606
NM_014960	22901	ARSG	arylsulfatase G	-3.93971	0	1.08112	3.02449
NM_000961	5740	PTGIS	prostaglandin I2 (prostacyclin) synthase	-3.93076	3.68552	12.9504	27.2866
NM_001162384	9181	ARHGEF2	Rho/Rac guanine nucleotide exchange factor (GEF) 2	-3.89724	1.95119	8.3735	8.19312
NM_024697	79750	ZNF385D	zinc finger protein 385D	-3.88771	1.16463	0.700723	4.88341
NM_003480	8076	MFAP5	microfibrillar associated protein 5	-3.84793	6.34031	71.7577	158.118
NM_001854	1301	COL11A1	collagen, type XI, alpha 1	-3.84393	3.72699	14.8124	27.5854
NM_033625	6164	RPL34	ribosomal protein L34	-3.83597	1.55923	0	6.20595
NM_005556	3855	KRT7	keratin 7	-3.83091	6.29944	54.0221	155.975
NM_174907	151987	PPP4R2	protein phosphatase 4, regulatory subunit 2	-3.8004	1.35092	3.18438	5.38835
NM_017924	55017	C14orf119	chromosome 14 open reading frame 119	-3.78921	3.41015	16.988	21.963
NM_175887	222171	PRR15	proline rich 15	-3.76516	1.12779	0.625377	4.62798
NM_001099755	55638	SYBU	syntabulin (syntaxin-interacting)	-3.72947	0.821381	0.412494	3.75026
NM_201380	5339	PLEC	plectin	-3.71736	4.06772	0	33.914
NM_004264	9412	MED21	mediator complex subunit 21	-3.71184	2.08701	1.35322	8.63415
NM_198830	47	ACLY	ATP citrate lyase	-3.70989	3.28049	19.8044	19.8176
NM_001135048	122953	JDP2	Jun dimerization protein 2	-3.70023	2.68985	14.2339	13.2476
NM_001008739	441150	C6orf226	chromosome 6 open reading frame 226	-3.69972	2.21113	9.84925	9.36918
NM_003014	6424	SFRP4	secreted frizzled-related protein 4	-3.69968	1.30749	0.54471	5.1033
NM_003403	7528	YY1	YY1 transcription factor	-3.68724	3.58673	6.39686	24.3991
NM_199344	375035	SFT2D2	SFT2 domain containing 2	-3.6778	1.42824	10.7171	5.5176
NM_001536	3276	PRMT1	protein arginine methyltransferase 1	-3.6748	1.77501	8.17335	6.94308
NM_003133	6726	SRP9	signal recognition particle 9kDa	-3.66964	4.8484	59.1341	57.3477
NM_001047	6715	SRD5A1	steroid-5-alpha-reductase, alpha polypeptide 1 (3-oxo-5 alpha-steroid delta 4-dehydrogenase alpha 1)	-3.66511	2.05548	6.93039	8.39369
NM_030912	81603	TRIM8	tripartite motif containing 8	-3.6582	4.10701	45.7924	34.3606
NM_207340	254359	ZDHHC24	zinc finger, DHHC-type containing 24	-3.65478	2.53512	3.14461	11.7756
NM_012265	25807	RHBDD3	rhomboid domain containing 3	-3.64968	2.08132	0	8.52707
NM_199320	79960	PHF17	PHD finger protein 17	-3.64947	2.34551	2.46239	10.2084
NM_001076674	79089	TMUB2	transmembrane and ubiquitin-like domain containing 2	-3.63565	1.29611	1.58471	4.98049
NR_002309	441502	RPS26P11	ribosomal protein S26 pseudogene 11	-3.6011	1.97805	5.65679	7.85584
NM_001034996	9045	RPL14	ribosomal protein L14	-3.59067	3.64271	16.6344	25.0717
NM_015035	23051	ZHX3	zinc fingers and homeoboxes 3	-3.58915	1.49787	1.86852	5.6379
NM_001029	6231	RPS26	ribosomal protein S26	-3.56532	4.71007	34.5128	51.7353
NM_006330	10434	LYPLA1	lysophospholipase I	-3.56485	2.13326	5.68197	8.64495
NM_002064	2745	GLRX	glutaredoxin (thioltransferase)	-3.53036	1.18545	1.85563	4.51539
NM_001143824	55089	SLC38A4	solute carrier family 38, member 4	-3.5256	2.03623	1.25056	8.04129
NM_175610	7082	TJP1	tight junction protein 1 (zona occludens 1)	-3.52201	1.86402	2.70821	7.15251
NM_005775	10174	SORBS3	sorbin and SH3 domain containing 3	-3.50827	1.67195	4.87876	6.20989
NM_005584	4081	MAB21L1	mab-21-like 1 (C. elegans)	-3.48835	1.60069	1.74717	5.90043
NM_004487	2804	GOLGB1	golgin B1	-3.4865	2.35408	1.31948	9.90518
NM_005066	6421	SFPQ	splicing factor proline/glutamine-rich	-3.47595	4.50004	0	44.0843
NM_138391	92703	TMEM183A	transmembrane protein 183A	-3.47514	0	1.29593	2.5513
NM_000195	3257	HPS1	Hermansky-Pudlak syndrome 1	-3.4735	2.96476	14.4965	15.2383
NM_013227	176	ACAN	aggrecan	-3.46741	3.09983	28.182	16.7585
NM_012308	22992	KDM2A	lysine (K)-specific demethylase 2A	-3.4488	2.94849	5.60366	15.0039
NM_022060	63874	ABHD4	abhydrolase domain containing 4	-3.44805	4.53376	15.178	44.7056
NM_005690	10059	DNM1L	dynamin 1-like	-3.44456	2.35631	5.00583	9.8566
NM_015511	25980	C20orf4	chromosome 20 open reading frame 4	-3.43373	2.42853	9.98205	10.3846
NM_025196	80273	GRPEL1	GrpE-like 1, mitochondrial (E. coli)	-3.42638	2.15842	1.58566	8.5607
NM_005245	2195	FAT1	FAT tumor suppressor homolog 1 (Drosophila)	-3.40638	3.267	0	18.6669
NM_001204298	144348	ZNF664	zinc finger protein 664	-3.37476	2.09271	6.5861	8.0783
NM_001197260	1796	DOK1	docking protein 1, 62kDa (downstream of tyrosine kinase 1)	-3.3182	1.71712	2.6121	6.13083
NM_022783	64798	DEPTOR	DEP domain containing MTOR-interacting protein	-3.30373	2.36465	0.640858	9.57788
NM_001145033	387763	C11orf96	chromosome 11 open reading frame 96	-3.29388	3.81932	10.675	26.7611
NM_001146314	84836	ABHD14B	abhydrolase domain containing 14B	-3.28988	3.64589	21.2931	23.5843
NM_152734	221477	C6orf89	chromosome 6 open reading frame 89	-3.28601	3.15748	4.96495	16.8857
NM_033256	94274	PPP1R14A	protein phosphatase 1, regulatory (inhibitor) subunit 14A	-3.27388	3.7121	4.52698	24.7547
NM_032356	84316	LSMD1	LSM domain containing 1	-3.27266	3.12028	5.89366	16.4017
NM_030957	81794	ADAMTS10	ADAM metallopeptidase with thrombospondin type 1 motif, 10	-3.25103	1.08133	1.89128	3.82873
NM_003713	8613	PPAP2B	phosphatidic acid phosphatase type 2B	-3.24537	6.29528	46.2005	141.964
NM_152380	6913	TBX15	T-box 15	-3.24056	2.0248	0	7.48817
NM_001031684	6432	SRSF7	serine/arginine-rich splicing factor 7	-3.22881	2.94333	18.0403	14.2958
NR_030737	286495	TTC3P1	tetratricopeptide repeat domain 3 pseudogene 1	-3.22849	3.11875	13.3584	16.2066
NM_014739	9774	BCLAF1	BCL2-associated transcription factor 1	-3.22604	2.5795	3.44088	11.1408
NM_001161708	81493	SYNC	syncoilin, intermediate filament protein	-3.21504	2.82743	7.52783	13.2287
NM_003569	8417	STX7	syntaxin 7	-3.20884	2.66674	9.88974	11.776
NM_001001557	392255	GDF6	growth differentiation factor 6	-3.17923	1.37165	0.601148	4.64233
NM_033271	90135	BTBD6	BTB (POZ) domain containing 6	-3.17625	3.88394	24.291	27.3334
NM_018206	55737	VPS35	vacuolar protein sorting 35 homolog (S. cerevisiae)	-3.17231	4.011	3.91007	29.6342
NR_033968	100049076	GUSBP9	glucuronidase, beta pseudogene 9	-3.15879	1.41783	0	4.77058
NR_002894	84278	HIATL2	hippocampus abundant transcript-like 2	-3.15751	2.10058	5.46096	7.74382
NM_001005332	9500	MAGED1	melanoma antigen family D, 1	-3.15555	3.7102	0	24.069
NM_001142274	23332	CLASP1	cytoplasmic linker associated protein 1	-3.15147	0.71938	1.58753	2.87568
NM_005358	4008	LMO7	LIM domain 7	-3.14559	4.05742	13.9396	30.345
NM_001025248	1854	DUT	deoxyuridine triphosphatase	-3.14416	1.93857	11.8585	6.85048
NM_001134422	55573	CDV3	CDV3 homolog (mouse)	-3.11684	3.61765	17.6442	22.4084
NM_001048210	23155	CLCC1	chloride channel CLIC-like 1	-3.11227	1.05587	4.61109	3.55712
NM_138821	5066	PAM	peptidylglycine alpha-amidating monooxygenase	-3.10438	3.63295	22.2892	22.5471
NM_004537	4673	NAP1L1	nucleosome assembly protein 1-like 1	-3.10276	3.74253	27.0661	24.3738
NM_004103	2185	PTK2B	PTK2B protein tyrosine kinase 2 beta	-3.09699	0.919967	0.299883	3.20481
NM_002184	3572	IL6ST	interleukin 6 signal transducer (gp130, oncostatin M receptor)	-3.09459	2.43151	8.19522	9.58086
NM_001144757	6447	SCG5	secretogranin V (7B2 protein)	-3.09456	1.42493	0	4.70867
NM_173209	7050	TGIF1	TGFB-induced factor homeobox 1	-3.09108	1.47589	0	4.87713
NM_001098507	7756	ZNF207	zinc finger protein 207	-3.09104	4.11628	25.9616	31.2793
NM_024959	80024	SLC24A6	solute carrier family 24 (sodium/potassium/calcium exchanger), member 6	-3.08868	1.75992	2.43728	5.95626
NM_016504	51264	MRPL27	mitochondrial ribosomal protein L27	-3.08306	4.35911	31.6182	36.955
NM_001164754	444	ASPH	aspartate beta-hydroxylase	-3.07397	3.75657	0	24.4723
NR_003929	728448	PPIEL	peptidylprolyl isomerase E-like pseudogene	-3.06567	0.835875	1.30571	3.00272
NM_004934	1016	CDH18	cadherin 18, type 2	-3.06152	0.414212	0.114052	2.35016
NM_001393	1842	ECM2	extracellular matrix protein 2, female organ and adipocyte specific	-3.04738	1.37167	0.76024	4.4784
NM_023105	2260	FGFR1	fibroblast growth factor receptor 1	-3.04226	1.52311	9.4906	4.97232
NM_000836	2906	GRIN2D	glutamate receptor, ionotropic, N-methyl D-aspartate 2D	-3.0419	0.82843	0.194216	2.96483
NM_198941	10955	SERINC3	serine incorporator 3	-3.0414	3.40033	16.7195	19.0214
NM_002402	4232	MEST	mesoderm specific transcript homolog (mouse)	-3.03398	2.96275	9.26336	13.9684
NM_004501	3192	HNRNPU	heterogeneous nuclear ribonucleoprotein U (scaffold attachment factor A)	-3.02588	3.72647	27.7205	23.6751
NM_172373	1997	ELF1	E74-like factor 1 (ets domain transcription factor)	-3.01729	1.90822	2.58072	6.48815
NM_001449	2273	FHL1	four and a half LIM domains 1	-3.01086	6.17361	45.5521	128.286
NM_001032288	7335	UBE2V1	ubiquitin-conjugating enzyme E2 variant 1	-3.00756	3.20934	16.1633	16.5184
NM_004932	1004	CDH6	cadherin 6, type 2, K-cadherin (fetal kidney)	-3.00722	0.649788	0.382983	2.60245
NM_018842	55971	BAIAP2L1	BAI1-associated protein 2-like 1	-3.00013	0.884789	3.30588	3.02739
NM_001160367	8558	CDK10	cyclin-dependent kinase 10	-2.98957	1.29522	5.84094	4.11341
NM_007289	4311	MME	membrane metallo-endopeptidase	-2.9853	2.56738	14.4422	10.3772
NM_002889	5919	RARRES2	retinoic acid receptor responder (tazarotene induced) 2	-2.96931	4.19562	14.6343	32.286
NM_016021	51465	UBE2J1	ubiquitin-conjugating enzyme E2, J1, U	-2.96603	3.23219	4.70601	16.5949
NM_005481	10025	MED16	mediator complex subunit 16	-2.95613	3.09136	3.63319	14.9509
NM_007168	10351	ABCA8	ATP-binding cassette, sub-family A (ABC1), member 8	-2.95583	1.21331	0	3.82344
NM_007043	11103	KRR1	KRR1, small subunit (SSU) processome component, homolog (yeast)	-2.95255	2.5187	9.56284	9.88787
NM_000296	5310	PKD1	polycystic kidney disease 1 (autosomal dominant)	-2.94869	1.09275	5.87969	3.4434
NM_022769	64784	CRTC3	CREB regulated transcription coactivator 3	-2.9464	1.5521	4.11826	4.94038
NR_027783	6303	SAT1	spermidine/spermine N1-acetyltransferase 1	-2.9388	1.415	0	4.47593
NM_016315	51454	GULP1	GULP, engulfment adaptor PTB domain containing 1	-2.93348	1.60426	1.08552	5.10956
NM_005895	2802	GOLGA3	golgin A3	-2.92983	3.22818	16.4025	16.4652
NM_198042	64236	PDLIM2	PDZ and LIM domain 2 (mystique)	-2.92764	3.19393	12.2196	16.0247
NR_024089	378825	LINC00162	long intergenic non-protein coding RNA 162	-2.90781	0.857378	0.745516	2.86762
NM_001030055	394	ARHGAP5	Rho GTPase activating protein 5	-2.90677	1.51129	2.18027	4.7414
NM_001681	488	ATP2A2	ATPase, Ca++ transporting, cardiac muscle, slow twitch 2	-2.90601	3.87223	28.6342	25.7951
NM_006774	11185	INMT	indolethylamine N-methyltransferase	-2.89768	0.716165	0.317315	2.59537
NM_031449	83637	ZMIZ2	zinc finger, MIZ-type containing 2	-2.89639	1.02123	2.37201	3.20466
NM_144617	126393	HSPB6	heat shock protein, alpha-crystallin-related, B6	-2.89083	7.2658	106.864	254.187
NM_001143981	91851	CHRDL1	chordin-like 1	-2.88218	0.582124	0.271295	2.37537
NM_018694	51329	ARL6IP4	ADP-ribosylation-like factor 6 interacting protein 4	-2.87809	2.93732	10.5315	13.2682
NM_002759	5610	EIF2AK2	eukaryotic translation initiation factor 2-alpha kinase 2	-2.87457	2.09998	0	7.23933
NM_001928	1675	CFD	complement factor D (adipsin)	-2.86841	3.42988	4.5676	18.7182
NM_001451	2294	FOXF1	forkhead box F1	-2.86069	0.611096	0.130681	2.39417
NR_003249	9987	HNRPDL	heterogeneous nuclear ribonucleoprotein D-like	-2.85817	2.31835	0	8.40824
NM_001135040	1639	DCTN1	dynactin 1	-2.85277	2.91172	8.16321	12.9591
NM_177966	201626	PDE12	phosphodiesterase 12	-2.84756	1.53059	0.936731	4.72583
NM_000754	1312	COMT	catechol-O-methyltransferase	-2.84064	4.57496	46.625	41.314
NR_015360	644873	FLJ33630	hypothetical LOC644873	-2.82591	0.545526	0	2.25999
NM_016166	8554	PIAS1	protein inhibitor of activated STAT, 1	-2.82321	1.29006	3.81112	3.88096
NM_014899	22836	RHOBTB3	Rho-related BTB domain containing 3	-2.81987	4.40359	17.0925	36.2019
NM_001011553	989	SEPT7	septin 7	-2.79911	3.49997	5.95383	19.3179
NM_005159	70	ACTC1	actin, alpha, cardiac muscle 1	-2.78863	3.84113	7.81	24.4532
NR_029435	379025	FLJ31306	hypothetical LOC379025	-2.7871	1.39996	3.567	4.1831
NM_003751	8662	EIF3B	eukaryotic translation initiation factor 3, subunit B	-2.78204	3.52657	7.3658	19.5579
NM_001141945	59	ACTA2	actin, alpha 2, smooth muscle, aorta	-2.78202	3.96395	25.0876	26.6622
NM_001003397	7164	TPD52L1	tumor protein D52-like 1	-2.7785	2.66167	3.35248	10.5912
NM_001135178	84307	ZNF397	zinc finger protein 397	-2.77278	0.903766	3.35005	2.80836
NM_004898	9575	CLOCK	clock homolog (mouse)	-2.77223	1.23339	4.18872	3.61977
NM_007069	11145	PLA2G16	phospholipase A2, group XVI	-2.77195	1.50282	2.52713	4.53317
NM_054026	29883	CNOT7	CCR4-NOT transcription complex, subunit 7	-2.76986	1.33751	3.9661	3.94674
NM_005016	5094	PCBP2	poly(rC) binding protein 2	-2.7668	3.64751	23.6838	21.2839
NM_001193331	84909	C9orf3	chromosome 9 open reading frame 3	-2.76644	0	2.21935	1.84601
NM_003401	7518	XRCC4	X-ray repair complementing defective repair in Chinese hamster cells 4	-2.75737	0.519551	0.799073	2.16625
NM_018027	55691	FRMD4A	FERM domain containing 4A	-2.75271	1.20781	0	3.51406
NM_006070	10342	TFG	TRK-fused gene	-2.74764	3.6642	13.7735	21.4468
NM_014402	27089	UQCRQ	ubiquinol-cytochrome c reductase, complex III subunit VII, 9.5kDa	-2.74446	3.95556	0	26.3498
NM_001081754	2006	ELN	elastin	-2.7419	3.77469	23.9647	22.9777
NM_003012	6422	SFRP1	secreted frizzled-related protein 1	-2.74171	2.40904	4.83111	8.66809
NM_014367	26355	FAM162A	family with sequence similarity 162, member A	-2.74086	3.84061	6.21533	24.1232
NM_003287	7164	TPD52L1	tumor protein D52-like 1	-2.73669	2.45852	2.99214	8.98182
NM_004170	6505	SLC1A1	solute carrier family 1 (neuronal/epithelial high affinity glutamate transporter, system Xag), member 1	-2.73544	2.66215	4.00438	10.4505
NM_001098199	2825	GPR1	G protein-coupled receptor 1	-2.73464	2.97908	0	13.2088
NM_133174	10307	APBB3	amyloid beta (A4) precursor protein-binding, family B, member 3	-2.73065	1.23852	2.48183	3.5674
NM_019043	54518	APBB1IP	amyloid beta (A4) precursor protein-binding, family B, member 1 interacting protein	-2.7282	2.30516	3.25657	8.04893
NM_006985	9284	NPIP	nuclear pore complex interacting protein	-2.72502	3.06029	11.3563	13.9393
NM_138766	5066	PAM	peptidylglycine alpha-amidating monooxygenase	-2.72383	3.05253	12.9478	13.8539
NM_001157	311	ANXA11	annexin A11	-2.72021	4.09953	32.4031	28.7578
NM_024315	79161	C7orf23	chromosome 7 open reading frame 23	-2.71716	3.35247	13.1473	17.102
NM_017432	53635	PTOV1	prostate tumor overexpressed 1	-2.71653	4.21586	33.8549	30.9918
NM_001042559	1982	EIF4G2	eukaryotic translation initiation factor 4 gamma, 2	-2.71252	3.9182	30.1735	25.6125
NM_016098	51660	BRP44L	brain protein 44-like	-2.70994	3.34104	0	16.9757
NM_005213	1475	CSTA	cystatin A (stefin A)	-2.69941	0.881278	0.489907	2.6839
NM_148415	11273	ATXN2L	ataxin 2-like	-2.698	2.50813	0	9.21368
NM_201437	6917	TCEA1	transcription elongation factor A (SII), 1	-2.6945	3.28553	2.31105	16.2183
NM_005512	2615	LRRC32	leucine rich repeat containing 32	-2.69441	3.4478	10.2979	18.2263
NM_005414	6498	SKIL	SKI-like oncogene	-2.68144	2.2011	2.59243	7.3826
NM_001102592	113802	HENMT1	HEN1 methyltransferase homolog 1 (Arabidopsis)	-2.68111	0.669094	0.67767	2.28816
NM_001142397	9811	CTIF	CBP80/20-dependent translation initiation factor	-2.67892	2.14151	4.58817	7.06592
NM_021005	7026	NR2F2	nuclear receptor subfamily 2, group F, member 2	-2.67871	2.7597	11.7144	11.1608
NM_001085468	1500	CTNND1	catenin (cadherin-associated protein), delta 1	-2.67611	2.79354	0	11.4104
NM_000906	4881	NPR1	natriuretic peptide receptor A/guanylate cyclase A (atrionatriuretic peptide receptor A)	-2.66189	0.314412	0.057563	1.86293
NM_004980	3752	KCND3	potassium voltage-gated channel, Shal-related subfamily, member 3	-2.6564	0.297769	0.209627	1.85036
NM_014925	22864	R3HDM2	R3H domain containing 2	-2.65204	2.45416	5.34459	8.73809
NM_001042697	125150	ZSWIM7	zinc finger, SWIM-type containing 7	-2.6515	1.01259	3.33193	2.90282
NR_015407	339535	LOC339535	hypothetical LOC339535	-2.64952	0.477535	0.084093	2.00528
NM_002016	2312	FLG	filaggrin	-2.64945	0.46161	0.167109	1.98464
NM_001130440	6726	SRP9	signal recognition particle 9kDa	-2.64237	3.11209	13.2985	14.1398
NM_138455	115908	CTHRC1	collagen triple helix repeat containing 1	-2.63738	6.07249	38.8922	114.635
NM_002157	3336	HSPE1	heat shock 10kDa protein 1 (chaperonin 10)	-2.63511	3.87384	0	24.1012
NM_006820	10964	IFI44L	interferon-induced protein 44-like	-2.63496	1.49439	3.56576	4.30731
NM_153611	220002	CYBASC3	cytochrome b, ascorbate dependent 3	-2.63475	3.81125	24.2984	23.0145
NR_028504	84981	C17orf91	chromosome 17 open reading frame 91	-2.63367	2.70269	6.4687	10.4801
NM_005754	10146	G3BP1	GTPase activating protein (SH3 domain) binding protein 1	-2.63061	3.53886	7.33865	19.099
NM_004681	9086	EIF1AY	eukaryotic translation initiation factor 1A, Y-linked	-2.6285	1.72815	4.65	5.11533
NM_019050	54532	USP53	ubiquitin specific peptidase 53	-2.62603	2.26797	3.95832	7.64631
NM_015409	57634	EP400	E1A binding protein p400	-2.62185	1.60061	1.66701	4.64612
NM_182743	7296	TXNRD1	thioredoxin reductase 1	-2.61815	3.30742	19.4189	16.1585
NM_001198525	6934	TCF7L2	transcription factor 7-like 2 (T-cell specific, HMG-box)	-2.61772	1.51484	0	4.35707
NM_001104587	91607	SLFN11	schlafen family member 11	-2.6168	0.877352	0.894775	2.58396
NR_024350	91408	BTF3L4	basic transcription factor 3-like 4	-2.61443	2.2094	1.2546	7.29499
NR_003661	388165	UBE2Q2P1	ubiquitin-conjugating enzyme E2Q family member 2 pseudogene 1	-2.6041	0.937519	1.97128	2.69507
NM_001040458	51752	ERAP1	endoplasmic reticulum aminopeptidase 1	-2.59071	2.8047	8.10471	11.2584
NR_002196	283120	H19	H19, imprinted maternally expressed transcript (non-protein coding)	-2.58791	1.90676	4.47861	5.77703
NM_001042646	22906	TRAK1	trafficking protein, kinesin binding 1	-2.58392	2.88393	11.7509	11.8905
NM_018641	55501	CHST12	carbohydrate (chondroitin 4) sulfotransferase 12	-2.58298	2.73635	3.2614	10.6502
NM_002645	5286	PIK3C2A	phosphoinositide-3-kinase, class 2, alpha polypeptide	-2.58161	1.83661	0	5.48657
NM_004235	9314	KLF4	Kruppel-like factor 4 (gut)	-2.57503	3.61513	7.55516	19.8396
NM_003102	6649	SOD3	superoxide dismutase 3, extracellular	-2.57347	5.38369	23.133	68.8463
NM_001130065	4650	MYO9B	myosin IXB	-2.56889	2.33008	3.95433	7.86892
NM_001036646	11147	HHLA3	HERV-H LTR-associating 3	-2.568	1.34677	1.81941	3.69849
NM_198098	358	AQP1	aquaporin 1 (Colton blood group)	-2.56464	2.79313	4.25598	11.0957
NM_015106	23132	RAD54L2	RAD54-like 2 (S. cerevisiae)	-2.56394	0.506927	0	1.95321
NM_001105192	7090	TLE3	transducin-like enhancer of split 3 (E(sp1) homolog, Drosophila)	-2.56379	0.819762	0.799243	2.41777
NM_001012973	219348	PLAC9	placenta-specific 9	-2.55377	5.08842	20.7625	55.1518
NM_016651	51339	DACT1	dapper, antagonist of beta-catenin, homolog 1 (Xenopus laevis)	-2.55356	2.03789	2.23435	6.29465
NM_182639	3257	HPS1	Hermansky-Pudlak syndrome 1	-2.55134	2.54368	8.67164	9.1085
NM_020825	57585	CRAMP1L	Crm, cramped-like (Drosophila)	-2.54989	1.20321	1.9786	3.23369
NM_001012967	91351	DDX60L	DEAD (Asp-Glu-Ala-Asp) box polypeptide 60-like	-2.54857	1.31128	2.37716	3.54038
NM_152857	9589	WTAP	Wilms tumor 1 associated protein	-2.54826	3.36695	21.7845	16.5793
NM_002569	5045	FURIN	furin (paired basic amino acid cleaving enzyme)	-2.54724	3.84931	0	23.1714
NM_001025368	7422	VEGFA	vascular endothelial growth factor A	-2.53504	3.22087	5.92099	14.8695
NM_173542	196463	PLBD2	phospholipase B domain containing 2	-2.52931	5.11619	26.0472	55.757
NM_052935	115024	NT5C3L	5'-nucleotidase, cytosolic III-like	-2.52408	1.1847	3.2082	3.15572
NM_032560	55671	SMEK1	SMEK homolog 1, suppressor of mek1 (Dictyostelium)	-2.52127	1.14188	1.88128	3.05213
NM_001953	1890	TYMP	thymidine phosphorylase	-2.52106	3.50259	13.3907	18.2138
NM_001198903	55249	YY1AP1	YY1 associated protein 1	-2.51813	0.966733	1.69869	2.65273
NM_014444	27229	TUBGCP4	tubulin, gamma complex associated protein 4	-2.51761	1.18935	3.37346	3.1562
NM_001159676	10492	SYNCRIP	synaptotagmin binding, cytoplasmic RNA interacting protein	-2.51142	1.18218	3.42026	3.13854
NM_007271	11329	STK38	serine/threonine kinase 38	-2.50423	4.193	9.24463	29.223
NM_001001655	121642	ALKBH2	alkB, alkylation repair homolog 2 (E. coli)	-2.50374	1.33182	0.819182	3.54004
NM_020961	57721	METTL14	methyltransferase like 14	-2.50352	1.80372	2.7552	5.19563
NM_014836	9886	RHOBTB1	Rho-related BTB domain containing 1	-2.49463	2.79985	3.34208	10.9297
NM_001014842	10548	TM9SF1	transmembrane 9 superfamily member 1	-2.494	1.43237	3.62165	3.86535
NM_006775	9444	QKI	quaking homolog, KH domain RNA binding (mouse)	-2.49049	2.66551	9.29507	9.8098
NM_031444	83606	C22orf13	chromosome 22 open reading frame 13	-2.48922	2.40798	8.19663	8.13125
NM_001242875	55250	ELP2	elongation protein 2 homolog (S. cerevisiae)	-2.48758	1.25028	2.23825	3.27431
NM_016423	51222	ZNF219	zinc finger protein 219	-2.48715	2.90545	8.79489	11.7718
NM_001198529	6934	TCF7L2	transcription factor 7-like 2 (T-cell specific, HMG-box)	-2.4866	1.55391	2.09882	4.28186
NM_033254	91653	BOC	Boc homolog (mouse)	-2.48407	1.53454	0	4.20443
NM_021643	28951	TRIB2	tribbles homolog 2 (Drosophila)	-2.48393	2.59829	6.13642	9.29792
NM_017595	28511	NKIRAS2	NFKB inhibitor interacting Ras-like 2	-2.48355	3.26602	10.511	15.1628
NM_000757	1435	CSF1	colony stimulating factor 1 (macrophage)	-2.48211	3.89128	39.9563	23.5143
NM_006749	6575	SLC20A2	solute carrier family 20 (phosphate transporter), member 2	-2.47834	2.8349	10.3983	11.2071
NM_002705	5493	PPL	periplakin	-2.47588	1.21886	0.776176	3.17916
NM_000908	4883	NPR3	natriuretic peptide receptor C/guanylate cyclase C (atrionatriuretic peptide receptor C)	-2.47217	1.54093	2.44329	4.20849
NM_001007464	51389	RWDD1	RWD domain containing 1	-2.46987	2.87298	8.78826	11.4572
NM_005017	5130	PCYT1A	phosphate cytidylyltransferase 1, choline, alpha	-2.46884	2.72794	0	10.1946
NM_002146	3213	HOXB3	homeobox B3	-2.46793	2.70123	7.78289	9.98901
NM_002841	5793	PTPRG	protein tyrosine phosphatase, receptor type, G	-2.46448	1.61195	2.67554	4.46934
NM_002009	2252	FGF7	fibroblast growth factor 7	-2.45823	4.00486	14.951	25.6375
NM_058181	54059	YBEY	ybeY metallopeptidase (putative)	-2.45774	1.67102	0	4.64815
NM_033034	85363	TRIM5	tripartite motif containing 5	-2.4541	2.69495	4.67195	9.89334
NM_139315	6878	TAF6	TAF6 RNA polymerase II, TATA box binding protein (TBP)-associated factor, 80kDa	-2.44976	3.02059	11.7967	12.6959
NM_014413	27102	EIF2AK1	eukaryotic translation initiation factor 2-alpha kinase 1	-2.44919	3.31425	0	15.5336
NM_001037442	22902	RUFY3	RUN and FYVE domain containing 3	-2.44807	1.80367	4.92912	5.12167
NM_033250	5371	PML	promyelocytic leukemia	-2.44291	2.36588	4.23363	7.79904
NM_001098616	25912	C1orf43	chromosome 1 open reading frame 43	-2.44148	4.3818	51.247	32.8495
NM_014828	9878	TOX4	TOX high mobility group box family member 4	-2.44129	2.96254	11.2323	12.1452
NM_002404	4239	MFAP4	microfibrillar-associated protein 4	-2.43768	6.34845	75.125	128.64
NM_001171628	7422	VEGFA	vascular endothelial growth factor A	-2.43693	4.00746	10.496	25.5261
NM_001198774	5298	PI4KB	phosphatidylinositol 4-kinase, catalytic, beta	-2.43422	2.78933	10.5568	10.6334
NM_030929	81621	KAZALD1	Kazal-type serine peptidase inhibitor domain 1	-2.43387	0.988331	1.67427	2.60158
NM_001243351		NUB1	negative regulator of ubiquitin-like proteins 1	-2.43185	1.00589	1.83962	2.63844
NM_021158	57761	TRIB3	tribbles homolog 3 (Drosophila)	-2.43134	4.47514	18.076	34.7496
NM_001003683	5136	PDE1A	phosphodiesterase 1A, calmodulin-dependent	-2.43021	0.548656	0	1.87112
NM_004486	2801	GOLGA2	golgin A2	-2.42297	3.81285	14.5014	21.9644
NM_003201	7019	TFAM	transcription factor A, mitochondrial	-2.42244	1.74593	1.80284	4.86615
NR_024065	29931	LINC00312	long intergenic non-protein coding RNA 312	-2.42151	0.848305	0.87364	2.31525
NM_024007	1879	EBF1	early B-cell factor 1	-2.41737	2.08708	3.11794	6.27787
NM_032534	84626	KRBA1	KRAB-A domain containing 1	-2.41464	0.658779	0	2.0033
NM_016376	51479	ANKFY1	ankyrin repeat and FYVE domain containing 1	-2.41389	2.16903	2.48817	6.63528
NM_004943	1762	DMWD	dystrophia myotonica, WD repeat containing	-2.40999	3.23365	13.0966	14.5837
NM_000977	6137	RPL13	ribosomal protein L13	-2.40841	4.51075	34.6714	35.4416
NM_001003396	7164	TPD52L1	tumor protein D52-like 1	-2.40742	1.86209	2.08116	5.28935
NM_001145418	23331	TTC28	tetratricopeptide repeat domain 28	-2.40668	0.824811	1.22145	2.25648
NM_175920	4012	LNPEP	leucyl/cystinyl aminopeptidase	-2.40566	0.874417	0	2.3483
NM_018200	10363	HMG20A	high mobility group 20A	-2.40469	2.39663	2.84455	7.88368
NM_138809	134147	CMBL	carboxymethylenebutenolidase homolog (Pseudomonas)	-2.40469	1.61803	2.52576	4.39565
NM_020318	60676	PAPPA2	pappalysin 2	-2.40406	0.349942	0	1.63568
NM_173084	286827	TRIM59	tripartite motif containing 59	-2.40383	2.22318	3.18411	6.92242
NM_006391	10527	IPO7	importin 7	-2.39785	3.77787	18.1897	21.3854
NM_003309	7259	TSPYL1	TSPY-like 1	-2.39322	3.07303	15.2213	12.9899
NM_002430	4330	MN1	meningioma (disrupted in balanced translocation) 1	-2.39288	3.14512	6.64759	13.6527
NM_001136025	5358	PLS3	plastin 3	-2.39228	4.69341	9.6831	40.4259
NM_032839	84925	DIRC2	disrupted in renal carcinoma 2	-2.39108	1.38376	3.31563	3.53887
NM_012327	23556	PIGN	phosphatidylinositol glycan anchor biosynthesis, class N	-2.38967	1.30447	1.8996	3.28787
NM_001009925	29058	C20orf30	chromosome 20 open reading frame 30	-2.388	4.95168	0	48.0011
NM_017913	55664	CDC37L1	cell division cycle 37 homolog (S. cerevisiae)-like 1	-2.3812	2.56909	1.50846	8.8182
NM_013373	29801	ZDHHC8	zinc finger, DHHC-type containing 8	-2.37928	2.73752	13.4324	10.0191
NM_001003801	6604	SMARCD3	SWI/SNF related, matrix associated, actin dependent regulator of chromatin, subfamily d, member 3	-2.3782	2.85377	8.66321	11.0211
NM_004120	2634	GBP2	guanylate binding protein 2, interferon-inducible	-2.37698	2.33992	0	7.50781
NM_004982	3764	KCNJ8	potassium inwardly-rectifying channel, subfamily J, member 8	-2.37696	1.12035	0.232273	2.82956
NM_003086	6621	SNAPC4	small nuclear RNA activating complex, polypeptide 4, 190kDa	-2.37676	1.10779	1.73479	2.79336
NM_016206	389136	VGLL3	vestigial like 3 (Drosophila)	-2.37624	4.61494	25.6885	38.1485
NM_016649	51575	ESF1	ESF1, nucleolar pre-rRNA processing protein, homolog (S. cerevisiae)	-2.3732	1.38706	3.94655	3.51875
NM_001127398	27248	ERLEC1	endoplasmic reticulum lectin 1	-2.37273	2.23481	4.82817	6.91859
NM_032709	84795	PYROXD2	pyridine nucleotide-disulphide oxidoreductase domain 2	-2.37226	2.16291	4.12665	6.53048
NM_012281	3751	KCND2	potassium voltage-gated channel, Shal-related subfamily, member 2	-2.36821	0.60708	0.462894	1.88167
NM_022497	64432	MRPS25	mitochondrial ribosomal protein S25	-2.36807	1.75423	4.31936	4.81112
NM_001099679	22954	TRIM32	tripartite motif containing 32	-2.36759	2.33987	4.57494	7.48414
NM_017453	6780	STAU1	staufen, RNA binding protein, homolog 1 (Drosophila)	-2.36737	1.38881	3.85679	3.51684
NM_001901	1490	CTGF	connective tissue growth factor	-2.36665	8.8258	312.087	701.248
NM_002546	4982	TNFRSF11B	tumor necrosis factor receptor superfamily, member 11b	-2.35929	6.03754	77.4428	106.991
NM_001243159				-2.35246	1.46606	1.70655	3.763
NM_015387	25843	PHOCN	phocein, Mob-like protein	-2.34868	2.64444	0	9.2626
NM_002293	3915	LAMC1	laminin, gamma 1 (formerly LAMB2)	-2.34834	6.91613	100.934	177.604
NM_005012	4919	ROR1	receptor tyrosine kinase-like orphan receptor 1	-2.34448	1.73964	2.35966	4.72073
NR_003265	727956	SDHAP2	succinate dehydrogenase complex, subunit A, flavoprotein pseudogene 2	-2.34348	1.65699	2.78881	4.43991
NM_015577	26064	RAI14	retinoic acid induced 14	-2.34319	1.27027	3.45381	3.15002
NR_028383	26521	TIMM8B	translocase of inner mitochondrial membrane 8 homolog B (yeast)	-2.33987	2.20072	4.84695	6.64885
NM_017794	54914	KIAA1797	KIAA1797	-2.33796	1.92267	1.72789	5.42119
NM_001035235	10011	SRA1	steroid receptor RNA activator 1	-2.33609	3.36249	15.4609	15.6395
NM_020160	56917	MEIS3	Meis homeobox 3	-2.33541	1.74899	3.34256	4.73259
NM_005197	1112	FOXN3	forkhead box N3	-2.33386	1.37722	0	3.42475
NM_001171624	7422	VEGFA	vascular endothelial growth factor A	-2.33183	2.28402	2.06742	7.09828
NM_003899	8874	ARHGEF7	Rho guanine nucleotide exchange factor (GEF) 7	-2.32987	2.3683	1.69115	7.56458
NM_145165	91612	CHURC1	churchill domain containing 1	-2.32891	0.94882	1.95413	2.40249
NM_001145845	6091	ROBO1	roundabout, axon guidance receptor, homolog 1 (Drosophila)	-2.32789	0.774349	0	2.09426
NM_207370	387509	GPR153	G protein-coupled receptor 153	-2.32761	0.772409	0	2.09143
NM_018490	55366	LGR4	leucine-rich repeat containing G protein-coupled receptor 4	-2.32686	3.62157	9.74974	18.8376
NM_001325	1478	CSTF2	cleavage stimulation factor, 3' pre-RNA, subunit 2, 64kDa	-2.31903	1.50554	1.3116	3.84744
NM_019887	56616	DIABLO	diablo, IAP-binding mitochondrial protein	-2.31877	3.02323	6.01751	12.3106
NM_203346	3069	HDLBP	high density lipoprotein binding protein	-2.31831	6.42387	102.89	132.025
NM_001034025	10961	ERP29	endoplasmic reticulum protein 29	-2.31685	2.80187	15.9549	10.3609
NM_000990	6157	RPL27A	ribosomal protein L27a	-2.31463	4.41748	21.0189	32.5685
NM_001083591	10659	CELF2	CUGBP, Elav-like family member 2	-2.31425	1.65722	0.829234	4.39336
NM_003474	8038	ADAM12	ADAM metallopeptidase domain 12	-2.31212	2.94154	7.26206	11.5451
NM_001042633	90203	SNX21	sorting nexin family member 21	-2.31193	0.982139	3.28556	2.45687
NM_176816	202243	CCDC125	coiled-coil domain containing 125	-2.31083	0	0.193485	1.37642
NM_032924	7551	ZNF3	zinc finger protein 3	-2.31071	1.95699	1.85509	5.53029
NM_001964	1958	EGR1	early growth response 1	-2.30958	4.12995	14.2466	26.7922
NM_001025235	7106	TSPAN4	tetraspanin 4	-2.30425	3.75213	28.7784	20.5763
NM_201266	8828	NRP2	neuropilin 2	-2.29966	0	0	1.36457
NR_015395	541471	LOC541471	hypothetical LOC541471	-2.2992	2.77527	10.1141	10.06
NM_014056	25994	HIGD1A	HIG1 hypoxia inducible domain family, member 1A	-2.29325	3.65835	3.44306	19.1143
NM_201222	10916	MAGED2	melanoma antigen family D, 2	-2.29309	3.33211	22.3863	15.1323
NM_033000	2969	GTF2I	general transcription factor IIi	-2.29268	2.53223	0	8.43618
NM_176814	168850	ZNF800	zinc finger protein 800	-2.28944	1.13986	0.973883	2.76834
NM_025181	80255	SLC35F5	solute carrier family 35, member F5	-2.28569	4.17974	19.264	27.5363
NM_002513	4832	NME3	non-metastatic cells 3, protein expressed in	-2.28189	3.47495	0	16.7364
NM_177925	55766	H2AFJ	H2A histone family, member J	-2.28114	2.36018	7.35006	7.40898
NM_130439	4601	MXI1	MAX interactor 1	-2.27887	0.872018	0.744315	2.20055
NM_014991	23001	WDFY3	WD repeat and FYVE domain containing 3	-2.27103	1.68498	1.71297	4.42248
NM_016046	51013	EXOSC1	exosome component 1	-2.27004	3.2781	10.0753	14.4788
NM_001002259	65981	CAPRIN2	caprin family member 2	-2.26617	0.598368	0	1.77332
NM_001129728	25894	PLEKHG4	pleckstrin homology domain containing, family G (with RhoGef domain) member 4	-2.26357	0.824536	0	2.107
NM_032312	84272	YIPF4	Yip1 domain family, member 4	-2.26273	3.72486	3.31472	19.8229
NM_001079520	51339	DACT1	dapper, antagonist of beta-catenin, homolog 1 (Xenopus laevis)	-2.25435	2.90187	5.46734	11.0299
NM_003709	8609	KLF7	Kruppel-like factor 7 (ubiquitous)	-2.25261	3.56368	12.509	17.6542
NM_001128922	2615	LRRC32	leucine rich repeat containing 32	-2.25072	3.89681	9.89425	22.3402
NM_020218	56970	ATXN7L3	ataxin 7-like 3	-2.25052	0.938161	2.28856	2.29262
NM_007186	11190	CEP250	centrosomal protein 250kDa	-2.24637	0.946332	2.05709	2.30114
NM_001012508	503542	SPRN	shadow of prion protein homolog (zebrafish)	-2.2459	0	1.81419	1.31237
NM_138967	192683	SCAMP5	secretory carrier membrane protein 5	-2.24579	0.372057	0	1.48372
NM_001102653	54726	OTUD4	OTU domain containing 4	-2.24422	1.24608	0.740478	2.97235
NM_001031835	5257	PHKB	phosphorylase kinase, beta	-2.24421	2.08789	6.40234	5.94801
NM_024812	79870	BAALC	brain and acute leukemia, cytoplasmic	-2.24282	3.32192	5.96261	14.7954
NM_004654	8287	USP9Y	ubiquitin specific peptidase 9, Y-linked	-2.24129	1.36768	0	3.27158
NM_032145	84085	FBXO30	F-box protein 30	-2.24075	2.30642	6.68977	7.0228
NM_147162	3590	IL11RA	interleukin 11 receptor, alpha	-2.24032	1.91466	3.19741	5.19552
NM_000104	1545	CYP1B1	cytochrome P450, family 1, subfamily B, polypeptide 1	-2.24016	5.22286	61.4671	56.0034
NM_001237	890	CCNA2	cyclin A2	-2.24003	2.43024	0	7.70486
NM_198900	91010	FMNL3	formin-like 3	-2.23976	0	0.841999	1.30693
NM_001039650	9205	ZMYM5	zinc finger, MYM-type 5	-2.23416	1.08252	1.05244	2.57383
NM_003243	7049	TGFBR3	transforming growth factor, beta receptor III	-2.23295	3.09347	6.66209	12.632
NM_018421	55357	TBC1D2	TBC1 domain family, member 2	-2.23053	2.70402	10.087	9.35257
NM_002192	3624	INHBA	inhibin, beta A	-2.22947	4.44903	14.2568	32.6056
NM_013409	10468	FST	follistatin	-2.22888	4.43976	26.8332	32.3439
NM_005602	5010	CLDN11	claudin 11	-2.22661	6.36457	94.5128	125.326
NM_000875	3480	IGF1R	insulin-like growth factor 1 receptor	-2.22424	2.20809	6.17764	6.46716
NM_004577	5723	PSPH	phosphoserine phosphatase	-2.22326	2.28954	3.57038	6.88037
NM_001008237	130502	TTC32	tetratricopeptide repeat domain 32	-2.2218	0.519569	0	1.62959
NM_152464	147007	TMEM199	transmembrane protein 199	-2.22134	2.47374	1.3659	7.90967
NM_004892	9554	SEC22B	SEC22 vesicle trafficking protein homolog B (S. cerevisiae) (gene/pseudogene)	-2.22129	5.70305	36.3073	79.6587
NM_001077415	78987	CRELD1	cysteine-rich with EGF-like domains 1	-2.2183	2.66476	8.87136	9.05078
NM_014568	11227	GALNT5	UDP-N-acetyl-alpha-D-galactosamine:polypeptide N-acetylgalactosaminyltransferase 5 (GalNAc-T5)	-2.21627	3.57868	8.38314	17.6697
NM_003624	8498	RANBP3	RAN binding protein 3	-2.20971	1.73419	3.95591	4.49808
NM_005098	9242	MSC	musculin	-2.20918	3.74256	8.03156	19.7905
NM_001221	817	CAMK2D	calcium/calmodulin-dependent protein kinase II delta	-2.20888	2.12531	3.88514	6.04307
NM_001110556	2316	FLNA	filamin A, alpha	-2.20759	7.52846	251.098	263.611
NM_015719	50509	COL5A3	collagen, type V, alpha 3	-2.20749	2.45552	4.05938	7.77737
NM_005691	10060	ABCC9	ATP-binding cassette, sub-family C (CFTR/MRP), member 9	-2.20607	0.524882	0.158827	1.62017
NM_004206	9117	SEC22C	SEC22 vesicle trafficking protein homolog C (S. cerevisiae)	-2.2008	2.99239	0	11.6049
NM_030756	6934	TCF7L2	transcription factor 7-like 2 (T-cell specific, HMG-box)	-2.20042	1.50993	1.941	3.67146
NM_005610	5928	RBBP4	retinoblastoma binding protein 4	-2.19988	1.85478	4.3608	4.91218
NM_003860	8815	BANF1	barrier to autointegration factor 1	-2.19758	3.25658	12.9568	13.9976
NM_013363	26577	PCOLCE2	procollagen C-endopeptidase enhancer 2	-2.19161	3.90316	12.6111	22.037
NM_001242863	55068	ENOX1	ecto-NOX disulfide-thiol exchanger 1	-2.19113	0	0.113744	1.26298
NM_001172624	4756	NEO1	neogenin 1	-2.18836	1.46951	1.25135	3.50599
NM_020461	85378	TUBGCP6	tubulin, gamma complex associated protein 6	-2.18833	2.12444	5.98748	6.00317
NR_024056	147947	ZNF542	zinc finger protein 542	-2.18794	0.545047	1.46	1.62517
NM_001191014	119391	GSTO2	glutathione S-transferase omega 2	-2.1851	0.893981	0.430928	2.14472
NM_001103184	342184	FMN1	formin 1	-2.18332	0.970228	0.680625	2.28051
NM_005711	10085	EDIL3	EGF-like repeats and discoidin I-like domains 3	-2.18274	3.45592	13.2101	16.0574
NM_030980	81875	ISG20L2	interferon stimulated exonuclease gene 20kDa-like 2	-2.17945	2.54867	6.73279	8.2515
NM_001077181	8555	CDC14B	CDC14 cell division cycle 14 homolog B (S. cerevisiae)	-2.17853	0.684886	2.75924	1.80595
NM_000599	3488	IGFBP5	insulin-like growth factor binding protein 5	-2.17814	5.84463	54.3257	86.2757
NM_022872	2537	IFI6	interferon, alpha-inducible protein 6	-2.17516	6.48607	69.2682	132.782
NM_005692	10061	ABCF2	ATP-binding cassette, sub-family F (GCN20), member 2	-2.17416	1.68242	3.45981	4.23395
NM_180699	11066	SNRNP35	small nuclear ribonucleoprotein 35kDa (U11/U12)	-2.16473	0.810673	1.95283	1.98123
NR_003659	374666	WASH3P	WAS protein family homolog 3 pseudogene	-2.16386	1.96407	4.81344	5.27775
NM_012423	23521	RPL13A	ribosomal protein L13a	-2.16349	6.68511	68.7704	148.222
NM_174909	153339	TMEM167A	transmembrane protein 167A	-2.16172	3.8393	10.2355	21.0362
NM_001017424	3776	KCNK2	potassium channel, subfamily K, member 2	-2.16144	4.41184	16.1974	31.1692
NM_015874	3516	RBPJ	recombination signal binding protein for immunoglobulin kappa J region	-2.1614	2.59393	6.82735	8.48727
NM_013247	27429	HTRA2	HtrA serine peptidase 2	-2.16103	2.56238	6.70674	8.28117
NM_001530	3091	HIF1A	hypoxia inducible factor 1, alpha subunit (basic helix-loop-helix transcription factor)	-2.16024	7.55292	153.06	263.918
NM_002229	3726	JUNB	jun B proto-oncogene	-2.15916	5.39446	27.1183	61.7734
NM_199133	134145	FAM173B	family with sequence similarity 173, member B	-2.15862	2.02079	1.11616	5.52445
NM_014186	29099	COMMD9	COMM domain containing 9	-2.15825	2.67724	0.928017	8.97762
NM_016018	51105	PHF20L1	PHD finger protein 20-like 1	-2.15784	2.18814	1.99759	6.24872
NM_001190442	831	CAST	calpastatin	-2.15781	2.51378	7.40879	7.97922
NM_031288	83444	INO80B	INO80 complex subunit B	-2.15776	2.2913	0	6.73621
NM_017599	55591	VEZT	vezatin, adherens junctions transmembrane protein	-2.15688	2.26204	6.57465	6.58328
NM_018476	55859	BEX1	brain expressed, X-linked 1	-2.15343	2.12206	4.75741	5.92945
NM_001042539	4150	MAZ	MYC-associated zinc finger protein (purine-binding transcription factor)	-2.15343	3.56371	20.8013	17.2398
NM_004362	1047	CLGN	calmegin	-2.14642	1.50905	1.26778	3.56502
NM_015626	26118	WSB1	WD repeat and SOCS box containing 1	-2.14571	4.64262	9.97327	36.4688
NM_001001329	5589	PRKCSH	protein kinase C substrate 80K-H	-2.14299	3.47018	25.3837	16.0501
NM_000055	590	BCHE	butyrylcholinesterase	-2.14037	0.862907	0.450805	2.04206
NM_033251	6137	RPL13	ribosomal protein L13	-2.13895	2.59535	0	8.43746
NM_001199378	8729	GBF1	golgi brefeldin A resistant guanine nucleotide exchange factor 1	-2.13418	0.99607	2.45174	2.27203
NM_004653	8284	KDM5D	lysine (K)-specific demethylase 5D	-2.13235	1.18275	1.85456	2.67794
NM_012382	23548	TTC33	tetratricopeptide repeat domain 33	-2.13128	0.786878	1.75449	1.90454
NM_001098786	29923	C7orf68	chromosome 7 open reading frame 68	-2.13073	0.709265	1.27384	1.79132
NR_015431	378805	FLJ43663	hypothetical LOC378805	-2.127	0.933074	1.98098	2.15799
NM_007034	11080	DNAJB4	DnaJ (Hsp40) homolog, subfamily B, member 4	-2.12402	3.90719	18.0067	21.7037
NM_147128	223082	ZNRF2	zinc and ring finger 2	-2.12238	0.985213	0.425788	2.24318
NM_000916	5021	OXTR	oxytocin receptor	-2.1222	5.20157	34.3901	53.6464
NR_028062	5616	PRKY	protein kinase, Y-linked	-2.12158	1.09857	0.931073	2.4751
NM_000400	2068	ERCC2	excision repair cross-complementing rodent repair deficiency, complementation group 2	-2.11727	3.59663	3.23282	17.4532
NM_014394	27069	GHITM	growth hormone inducible transmembrane protein	-2.11719	5.45035	35.6554	63.4787
NM_002912	5980	REV3L	REV3-like, catalytic subunit of DNA polymerase zeta (yeast)	-2.10748	3.31931	12.7399	14.2206
NM_133474	170960	ZNF721	zinc finger protein 721	-2.10549	0.975289	2.37715	2.20146
NM_017865	55657	ZNF692	zinc finger protein 692	-2.10314	1.37603	0.795672	3.11733
NM_014296	23473	CAPN7	calpain 7	-2.10306	2.01318	4.69228	5.37807
NM_001204258	2908	NR3C1	nuclear receptor subfamily 3, group C, member 1 (glucocorticoid receptor)	-2.10213	3.24292	7.63799	13.548
NM_018287	94134	ARHGAP12	Rho GTPase activating protein 12	-2.1015	2.22732	2.76348	6.30722
NM_000094	1294	COL7A1	collagen, type VII, alpha 1	-2.09629	1.83645	0	4.67308
NM_138420	113146	AHNAK2	AHNAK nucleoprotein 2	-2.09628	3.654	6.15912	18.1239
NM_004598	6695	SPOCK1	sparc/osteonectin, cwcv and kazal-like domains proteoglycan (testican) 1	-2.0961	5.99311	56.6789	94.8907
NM_178040	23085	ERC1	ELKS/RAB6-interacting/CAST family member 1	-2.09579	2.13191	5.24954	5.85357
NM_001130442	3265	HRAS	v-Ha-ras Harvey rat sarcoma viral oncogene homolog	-2.09536	1.82466	4.08743	4.62643
NM_001099857	8517	IKBKG	inhibitor of kappa light polypeptide gene enhancer in B-cells, kinase gamma	-2.0952	2.90122	0	10.4451
NM_018156	55187	VPS13D	vacuolar protein sorting 13 homolog D (S. cerevisiae)	-2.09517	1.36602	1.62651	3.07401
NM_001112706	85477	SCIN	scinderin	-2.09494	1.91361	2.04381	4.9521
NM_001114123	2002	ELK1	ELK1, member of ETS oncogene family	-2.09472	2.57088	3.60448	8.15615
NM_001031693	11147	HHLA3	HERV-H LTR-associating 3	-2.09442	0.943625	0.825482	2.13777
NM_080685	5783	PTPN13	protein tyrosine phosphatase, non-receptor type 13 (APO-1/CD95 (Fas)-associated phosphatase)	-2.09169	1.68831	1.93743	4.10025
NM_000853	2952	GSTT1	glutathione S-transferase theta 1	-2.08652	3.37668	12.1745	14.7206
NM_001042588	10073	SNUPN	snurportin 1	-2.08341	2.56819	3.01813	8.11371
NM_080916	1716	DGUOK	deoxyguanosine kinase	-2.08306	2.95489	10.1845	10.8882
NM_001080424	23135	KDM6B	lysine (K)-specific demethylase 6B	-2.08129	1.40114	2.87453	3.15286
NM_145858	9946	CRYZL1	crystallin, zeta (quinone reductase)-like 1	-2.07991	2.44552	4.79222	7.42598
NM_017768	55631	LRRC40	leucine rich repeat containing 40	-2.07754	2.03235	4.36314	5.40986
NM_016013	51103	NDUFAF1	NADH dehydrogenase (ubiquinone) 1 alpha subcomplex, assembly factor 1	-2.07513	2.06994	6.18726	5.57227
NM_014974	22982	DIP2C	DIP2 disco-interacting protein 2 homolog C (Drosophila)	-2.07471	2.57496	1.4727	8.13139
NM_002581	5069	PAPPA	pregnancy-associated plasma protein A, pappalysin 1	-2.0726	3.41202	9.35811	15.0726
NM_001201338	6294	SAFB	scaffold attachment factor B	-2.07244	1.88857	3.47634	4.8163
NM_001012761	285704	RGMB	RGM domain family, member B	-2.07118	5.32909	53.4075	57.5524
NM_015578	26065	LSM14A	LSM14A, SCD6 homolog A (S. cerevisiae)	-2.0694	3.14264	12.6125	12.5045
NM_001243227		TCF4	transcription factor 4	-2.06929	1.143	2.92154	2.51065
NM_004866	9522	SCAMP1	secretory carrier membrane protein 1	-2.06891	2.73927	8.97377	9.15223
NM_020840	57600	FNIP2	folliculin interacting protein 2	-2.06774	1.06291	0.624878	2.33582
NR_033652	100132891	LOC100132891	hypothetical LOC100132891	-2.06762	0.920258	0.947919	2.06705
NM_005994	6909	TBX2	T-box 2	-2.06397	0.998966	2.17671	2.20139
NM_006333	10438	C1D	C1D nuclear receptor corepressor	-2.06102	1.95224	2.14262	5.03857
NM_182789	10605	PAIP1	poly(A) binding protein interacting protein 1	-2.05993	1.13085	1.52845	2.47389
NM_012197	23637	RABGAP1	RAB GTPase activating protein 1	-2.05922	3.40951	12.6756	14.9465
NM_002764	5631	PRPS1	phosphoribosyl pyrophosphate synthetase 1	-2.05875	5.60112	35.9935	70.6209
NM_012388	26258	PLDN	pallidin homolog (mouse)	-2.05798	3.60312	9.70675	17.2604
NM_015382	25831	HECTD1	HECT domain containing 1	-2.05696	3.28572	0	13.7408
NM_004089	1831	TSC22D3	TSC22 domain family, member 3	-2.05623	3.92845	10.827	21.6441
NM_005529	3339	HSPG2	heparan sulfate proteoglycan 2	-2.05484	6.25297	99.4689	112.687
NM_001243349				-2.05213	0.919974	2.50069	2.04957
NM_001171887	26127	FGFR1OP2	FGFR1 oncogene partner 2	-2.05009	0.617187	1.31278	1.57505
NM_199424	11060	WWP2	WW domain containing E3 ubiquitin protein ligase 2	-2.04877	2.27741	2.59027	6.43719
NM_004408	1759	DNM1	dynamin 1	-2.04785	1.74943	6.12165	4.26975
NM_001034173	160428	ALDH1L2	aldehyde dehydrogenase 1 family, member L2	-2.04752	4.37332	25.3407	29.4879
NM_030806	81563	C1orf21	chromosome 1 open reading frame 21	-2.04626	1.81119	2.46948	4.50366
NM_020733	57493	HEG1	HEG homolog 1 (zebrafish)	-2.04424	3.14074	10.0446	12.3894
NR_015377	654433	LOC654433	hypothetical LOC654433	-2.04379	1.71771	0	4.11812
NM_183420	26260	FBXO25	F-box protein 25	-2.04193	2.09687	4.53518	5.61562
NM_003737	8642	DCHS1	dachsous 1 (Drosophila)	-2.04025	1.47131	2.04792	3.27933
NM_022757	64770	CCDC14	coiled-coil domain containing 14	-2.03913	2.13322	1.57872	5.7615
NM_020848	57608	KIAA1462	KIAA1462	-2.03769	4.13131	16.1086	25.0139
NM_000014	2	A2M	alpha-2-macroglobulin	-2.03696	1.47841	1.75867	3.29373
NM_183057	51160	VPS28	vacuolar protein sorting 28 homolog (S. cerevisiae)	-2.03425	2.3041	4.9488	6.52489
NM_003078	6604	SMARCD3	SWI/SNF related, matrix associated, actin dependent regulator of chromatin, subfamily d, member 3	-2.03351	1.00481	1.67445	2.18534
NM_004906	9589	WTAP	Wilms tumor 1 associated protein	-2.03051	2.59497	8.76286	8.13352
NM_139072	92737	DNER	delta/notch-like EGF repeat containing	-2.03047	0.482337	0.160395	1.38446
NM_024666	79719	AAGAB	alpha- and gamma-adaptin binding protein	-2.0298	3.17282	5.82315	12.6264
NM_080918	1716	DGUOK	deoxyguanosine kinase	-2.02971	2.68146	0	8.64819
NM_015271	23321	TRIM2	tripartite motif containing 2	-2.02814	1.40078	1.31282	3.07545
NM_016816	4938	OAS1	2'-5'-oligoadenylate synthetase 1, 40/46kDa	-2.02769	1.91681	2.3246	4.85048
NM_002265	3837	KPNB1	karyopherin (importin) beta 1	-2.02719	5.05326	49.79	46.9961
NM_005737	10123	ARL4C	ADP-ribosylation factor-like 4C	-2.02542	3.78661	12.4237	19.4381
NM_003781	8706	B3GALNT1	beta-1,3-N-acetylgalactosaminyltransferase 1 (globoside blood group)	-2.02515	1.39901	1.93553	3.07086
NM_000214	182	JAG1	jagged 1	-2.02272	2.58005	3.79897	8.03622
NM_001127716	2108	ETFA	electron-transfer-flavoprotein, alpha polypeptide	-2.02245	2.55238	7.87767	7.87914
NM_015461	25925	ZNF521	zinc finger protein 521	-2.01977	1.81196	1.53945	4.4689
NM_031953	83891	SNX25	sorting nexin 25	-2.01941	2.74301	4.51117	9.03435
NM_001135608	23092	ARHGAP26	Rho GTPase activating protein 26	-2.01649	1.02112	1.00549	2.19526
NR_003713	728613	LOC728613	programmed cell death 6 pseudogene	-2.01647	0.810937	1.9228	1.83269
NM_006400	10540	DCTN2	dynactin 2 (p50)	-2.01214	5.02752	8.77542	45.9628
NM_001031746	196740	VSTM4	V-set and transmembrane domain containing 4	-2.01181	2.6768	3.9082	8.58425
NM_024582	79633	FAT4	FAT tumor suppressor homolog 4 (Drosophila)	-2.01126	1.72545	3.22263	4.09777
NM_001082578	23543	RBFOX2	RNA binding protein, fox-1 homolog (C. elegans) 2	-2.01027	2.19984	5.98337	5.99354
NM_002867	5865	RAB3B	RAB3B, member RAS oncogene family	-2.00675	3.50288	9.06433	15.7335
NM_138773	91137	SLC25A46	solute carrier family 25, member 46	-2.00633	3.89418	19.6187	20.9198
NM_005982	6495	SIX1	SIX homeobox 1	-2.0057	1.31886	1.23143	2.84512
NM_003932	6767	ST13	suppression of tumorigenicity 13 (colon carcinoma) (Hsp70 interacting protein)	-2.00549	4.12728	24.8117	24.6605
NM_001080508	9096	TBX18	T-box 18	-2.0044	2.19121	1.25092	5.94365
NM_001042698	125150	ZSWIM7	zinc finger, SWIM-type containing 7	-2.00428	0.940842	0	2.03856
NM_018106	55146	ZDHHC4	zinc finger, DHHC-type containing 4	-2.00387	1.6002	0	3.65061
NM_152703	219285	SAMD9L	sterile alpha motif domain containing 9-like	-2.00294	1.64124	2.99521	3.79037
NM_017846	54952	TRNAU1AP	tRNA selenocysteine 1 associated protein 1	-2.00233	1.86989	4.51142	4.63629
NM_001033678	83707	TRPT1	tRNA phosphotransferase 1	-2.0008	2.24969	0	6.20403
NM_138485	29083	GTPBP8	GTP-binding protein 8 (putative)	2.00697	0	0.992927	0
NM_001018068	26135	SERBP1	SERPINE1 mRNA binding protein 1	2.00698	2.92392	4.84702	4.73246
NM_018952	3216	HOXB6	homeobox B6	2.00755	3.19342	8.43867	5.84248
NM_020744	57504	MTA3	metastasis associated 1 family, member 3	2.01286	2.09244	6.51827	2.19813
NM_007375	23435	TARDBP	TAR DNA binding protein	2.01383	3.58908	9.38931	7.92061
NR_038889	401320	LOC401320	hypothetical LOC401320	2.01554	0	0	0
NM_007019	11065	UBE2C	ubiquitin-conjugating enzyme E2C	2.01714	3.94306	20.7345	10.3341
NM_138340	171586	ABHD3	abhydrolase domain containing 3	2.01741	0	1.17943	0
NM_001204160	56848	SPHK2	sphingosine kinase 2	2.0176	1.42521	1.73477	1.07718
NM_002245	3775	KCNK1	potassium channel, subfamily K, member 1	2.01939	1.1071	2.22049	0.695859
NM_004219	9232	PTTG1	pituitary tumor-transforming 1	2.02007	4.05203	19.8258	11.2778
NM_001195001	10076	PTPRU	protein tyrosine phosphatase, receptor type, U	2.02116	0	3.05149	0
NM_001164715	100289635	ZNF605	zinc finger protein 605	2.02131	0	0.56436	0
NM_001198696	84883	AIFM2	apoptosis-inducing factor, mitochondrion-associated, 2	2.02239	0	0	0
NM_014791	9833	MELK	maternal embryonic leucine zipper kinase	2.02311	2.08659	2.53079	2.1853
NM_012164	26190	FBXW2	F-box and WD repeat domain containing 2	2.02352	1.37612	7.64965	1.00944
NM_001128430	56916	SMARCAD1	SWI/SNF-related, matrix-associated actin-dependent regulator of chromatin, subfamily a, containing DEAD/H box 1	2.02477	1.23788	3.94242	0.848331
NM_016113	51393	TRPV2	transient receptor potential cation channel, subfamily V, member 2	2.02626	4.31782	29.4077	13.6548
NM_033168	8706	B3GALNT1	beta-1,3-N-acetylgalactosaminyltransferase 1 (globoside blood group)	2.0301	0	0	0
NM_033449	89848	FCHSD1	FCH and double SH3 domains 1	2.03547	0	3.03093	0
NM_002413	4258	MGST2	microsomal glutathione S-transferase 2	2.03566	3.03487	8.51847	5.13858
NM_001099283	8187	ZNF239	zinc finger protein 239	2.03569	0	0.722389	0
NM_032350	84310	C7orf50	chromosome 7 open reading frame 50	2.03788	4.18306	13.8809	12.4149
NM_002338	4045	LSAMP	limbic system-associated membrane protein	2.03954	0.52968	2.20093	0.206626
NM_173601	283464	GXYLT1	glucoside xylosyltransferase 1	2.03985	0	1.18233	0
NM_004820	9420	CYP7B1	cytochrome P450, family 7, subfamily B, polypeptide 1	2.04065	0.533458	3.84349	0.208295
NR_028482	80067	DCAF17	DDB1 and CUL4 associated factor 17	2.04163	0	1.503	0
NM_004711	9145	SYNGR1	synaptogyrin 1	2.04342	0	1.14968	0
NM_001130014	5673	PSG5	pregnancy specific beta-1-glycoprotein 5	2.04781	4.04743	32.1785	11.1864
NM_152371	127281	C1orf93	chromosome 1 open reading frame 93	2.04869	2.33598	5.98583	2.74116
NM_014760	9797	TATDN2	TatD DNase domain containing 2	2.05005	2.42254	8.93417	2.97414
NR_036488	100499467	LOC100499467	hypothetical LOC100499467	2.05128	0.498376	0.932751	0.183041
NM_213603	285989	ZNF789	zinc finger protein 789	2.05736	0	0.827326	0
NM_021961	7003	TEAD1	TEA domain family member 1 (SV40 transcriptional enhancer factor)	2.05804	3.09373	13.8546	5.36677
NM_001102596	113878	DTX2	deltex homolog 2 (Drosophila)	2.05884	0	0	0
NM_178229	128239	IQGAP3	IQ motif containing GTPase activating protein 3	2.05928	1.80024	5.08594	1.63216
NM_004401	1676	DFFA	DNA fragmentation factor, 45kDa, alpha polypeptide	2.06147	1.37106	0.972784	0.992267
NM_001312	1397	CRIP2	cysteine-rich protein 2	2.06267	5.5786	62.6651	33.0511
NM_004283	9545	RAB3D	RAB3D, member RAS oncogene family	2.063	0.820886	0.644768	0.426652
NM_018299	55284	UBE2W	ubiquitin-conjugating enzyme E2W (putative)	2.06892	1.41284	1.30069	1.04562
NM_032317	84277	DNAJC30	DnaJ (Hsp40) homolog, subfamily C, member 30	2.06941	1.8776	5.92414	1.76487
NM_054110	117248	GALNTL2	UDP-N-acetyl-alpha-D-galactosamine:polypeptide N-acetylgalactosaminyltransferase-like 2	2.07344	1.33937	1.46401	0.94573
NM_025225	80339	PNPLA3	patatin-like phospholipase domain containing 3	2.07374	0.970866	1.43014	0.558153
NR_038170	2530	FUT8	fucosyltransferase 8 (alpha (1,6) fucosyltransferase)	2.07528	3.08805	15.3538	5.31509
NM_001938	1810	DR1	down-regulator of transcription 1, TBP-binding (negative cofactor 2)	2.07566	3.77553	22.8598	8.95034
NM_006622	10769	PLK2	polo-like kinase 2	2.07606	4.27851	30.9206	13.1431
NM_001927	1674	DES	desmin	2.0767	1.47132	12.2485	1.12147
NM_005811	10220	GDF11	growth differentiation factor 11	2.08158	1.79529	4.13664	1.61432
NM_152557	155061	ZNF746	zinc finger protein 746	2.08169	0	1.70812	0
NM_130386	81035	COLEC12	collectin sub-family member 12	2.08639	4.79565	43.8079	19.0156
NM_005929	4241	MFI2	antigen p97 (melanoma associated) identified by monoclonal antibodies 133.2 and 96.5	2.0872	1.28673	5.04997	0.889132
NM_005480	10024	TROAP	trophinin associated protein (tastin)	2.08966	0.686407	2.01886	0.308784
NM_005761	10154	PLXNC1	plexin C1	2.0918	0.776736	4.18966	0.386112
NM_144489	5998	RGS3	regulator of G-protein signaling 3	2.09336	3.41204	18.2067	6.77612
NM_003838	8790	FPGT	fucose-1-phosphate guanylyltransferase	2.09388	0.628339	2.19636	0.268788
NM_133466	284406	ZFP82	zinc finger protein 82 homolog (mouse)	2.09406	0.54529	1.01415	0.210447
NM_021980	10133	OPTN	optineurin	2.09652	4.19839	11.0112	12.3842
NR_027850	10651	MTX2	metaxin 2	2.09893	0	0	0
NM_004669	9022	CLIC3	chloride intracellular channel 3	2.0997	4.35774	26.3676	13.8158
NM_001005914	7869	SEMA3B	sema domain, immunoglobulin domain (Ig), short basic domain, secreted, (semaphorin) 3B	2.09994	1.59825	8.85838	1.28903
NM_004503	3223	HOXC6	homeobox C6	2.10001	4.4035	0	14.2224
NM_031940	83877	TM2D2	TM2 domain containing 2	2.10329	0	0	0
NM_139286	246184	CDC26	cell division cycle 26 homolog (S. cerevisiae)	2.1046	1.1944	1.33057	0.769176
NM_134324	6895	TARBP2	TAR (HIV-1) RNA binding protein 2	2.1068	0	1.29789	0
NM_145731	9145	SYNGR1	synaptogyrin 1	2.1102	2.48378	1.50844	3.07917
NM_006905	5669	PSG1	pregnancy specific beta-1-glycoprotein 1	2.11062	1.56745	7.22821	1.24441
NM_001511	2919	CXCL1	chemokine (C-X-C motif) ligand 1 (melanoma growth stimulating activity, alpha)	2.1127	4.94642	69.4666	21.0498
NM_023935	65992	DDRGK1	DDRGK domain containing 1	2.11537	3.72987	11.1818	8.58687
NM_030579	80777	CYB5B	cytochrome b5 type B (outer mitochondrial membrane)	2.1175	2.91792	12.1426	4.59651
NM_152720	4752	NEK3	NIMA (never in mitosis gene a)-related kinase 3	2.12321	0	0.953472	0
NM_017607	54776	PPP1R12C	protein phosphatase 1, regulatory (inhibitor) subunit 12C	2.12384	3.13366	8.08075	5.44996
NM_024834	79892	MCMBP	minichromosome maintenance complex binding protein	2.12415	2.23327	3.93987	2.449
NM_201436	94239	H2AFV	H2A histone family, member V	2.12976	2.36458	10.5484	2.75924
NM_001040125	54896	PQLC2	PQ loop repeat containing 2	2.1299	0	1.83259	0
NM_001001852	415116	PIM3	pim-3 oncogene	2.13047	3.32014	12.6093	6.2821
NR_015366	388796	LOC388796	hypothetical LOC388796	2.13317	0	1.2927	0
NM_021974	5435	POLR2F	polymerase (RNA) II (DNA directed) polypeptide F	2.13356	3.22297	10.9159	5.80394
NM_003875	8833	GMPS	guanine monphosphate synthetase	2.13557	1.95227	1.92263	1.86391
NM_002502	4791	NFKB2	nuclear factor of kappa light polypeptide gene enhancer in B-cells 2 (p49/p100)	2.13603	1.68481	4.26086	1.40269
NM_003087	6623	SNCG	synuclein, gamma (breast cancer-specific protein 1)	2.1408	1.92647	4.50337	1.8155
NM_001204077	9354	UBE4A	ubiquitination factor E4A	2.14359	0	9.8258	0
NM_006829	10974	C10orf116	chromosome 10 open reading frame 116	2.14443	5.52502	71.8613	31.1315
NM_000077	1029	CDKN2A	cyclin-dependent kinase inhibitor 2A (melanoma, p16, inhibits CDK4)	2.14493	0	1.64425	0
NM_006897	3225	HOXC9	homeobox C9	2.14516	3.3012	0	6.16943
NM_152729	221294	NT5DC1	5'-nucleotidase domain containing 1	2.14622	0.961223	4.11929	0.537762
NM_005578	4026	LPP	LIM domain containing preferred translocation partner in lipoma	2.15162	0	2.86594	0
NM_153746	79683	ZDHHC14	zinc finger, DHHC-type containing 14	2.15172	0.737107	2.19847	0.340976
NM_022662	64682	ANAPC1	anaphase promoting complex subunit 1	2.15185	1.80583	2.00055	1.59975
NM_017645	54801	HAUS6	HAUS augmin-like complex, subunit 6	2.1522	0	1.84977	0
NM_001114182	51135	IRAK4	interleukin-1 receptor-associated kinase 4	2.15486	0	1.42438	0
NM_032557	84640	USP38	ubiquitin specific peptidase 38	2.15545	1.0987	4.69977	0.662577
NM_001146345	80148	PQLC1	PQ loop repeat containing 1	2.15878	2.53297	9.90206	3.17976
NR_027397	92344	GORAB	golgin, RAB6-interacting	2.1611	0	0	0
NM_014862	9915	ARNT2	aryl-hydrocarbon receptor nuclear translocator 2	2.16403	1.13367	0	0.691337
NM_022549	9638	FEZ1	fasciculation and elongation protein zeta 1 (zygin I)	2.16643	0	2.08936	0
NM_001161706	2395	FXN	frataxin	2.16782	0	1.5967	0
NM_023923	65979	PHACTR4	phosphatase and actin regulator 4	2.17017	0	1.2009	0
NR_028024	58487	CREBZF	CREB/ATF bZIP transcription factor	2.17144	0	2.27412	0
NM_005873	10287	RGS19	regulator of G-protein signaling 19	2.1727	0	1.85632	0
NM_020240	56990	CDC42SE2	CDC42 small effector 2	2.17736	0	0.743668	0
NM_001012614	1487	CTBP1	C-terminal binding protein 1	2.17867	4.15436	18.2306	11.7286
NM_019013	54478	FAM64A	family with sequence similarity 64, member A	2.17868	2.62096	5.36581	3.42704
NM_001130921	11158	RABL2B	RAB, member of RAS oncogene family-like 2B	2.18542	0	1.56137	0
NM_001144755	4603	MYBL1	v-myb myeloblastosis viral oncogene homolog (avian)-like 1	2.18626	1.95273	5.86462	1.84655
NM_020649	57332	CBX8	chromobox homolog 8	2.18635	1.08	1.93336	0.64205
NM_001080546	219854	TMEM218	transmembrane protein 218	2.18897	0	1.32198	0
NM_015027	23042	PDXDC1	pyridoxal-dependent decarboxylase domain containing 1	2.19008	3.717	22.2336	8.38908
NM_014472	27291	C10orf28	chromosome 10 open reading frame 28	2.19172	1.15466	0.36434	0.705338
NM_001136191	25959	KANK2	KN motif and ankyrin repeat domains 2	2.19608	3.2883	0	6.03177
NM_002386	4157	MC1R	melanocortin 1 receptor (alpha melanocyte stimulating hormone receptor)	2.19664	1.23414	2.40661	0.794453
NM_017911	55007	FAM118A	family with sequence similarity 118, member A	2.19675	0.803862	1.2871	0.392294
NM_001168	332	BIRC5	baculoviral IAP repeat containing 5	2.19684	3.47512	17.1911	6.97783
NM_018951	3206	HOXA10	homeobox A10	2.19916	2.8305	5.16548	4.16413
NM_001527	3066	HDAC2	histone deacetylase 2	2.20087	2.24538	10.7998	2.43039
NM_002781	5673	PSG5	pregnancy specific beta-1-glycoprotein 5	2.2012	5.6738	81.6614	34.0098
NM_001204458	55504	TNFRSF19	tumor necrosis factor receptor superfamily, member 19	2.20452	2.03195	13.0242	1.97892
NM_015610	26100	WIPI2	WD repeat domain, phosphoinositide interacting 2	2.20463	0	0	0
NM_000147	2517	FUCA1	fucosidase, alpha-L- 1, tissue	2.20757	2.47297	6.50921	2.98807
NM_002994	6374	CXCL5	chemokine (C-X-C motif) ligand 5	2.20805	1.35443	5.10139	0.929033
NM_058187	59271	C21orf63	chromosome 21 open reading frame 63	2.21066	0	0.413942	0
NM_001114132	65065	NBEAL1	neurobeachin-like 1	2.21073	0	1.2077	0
NM_020210	10509	SEMA4B	sema domain, immunoglobulin domain (Ig), transmembrane domain (TM) and short cytoplasmic domain, (semaphorin) 4B	2.21543	1.28754	4.29336	0.855111
NM_001032293	7756	ZNF207	zinc finger protein 207	2.21787	3.31936	14.5143	6.15763
NM_001020658	9698	PUM1	pumilio homolog 1 (Drosophila)	2.22143	2.04575	6.61067	1.99932
NM_001143850	79867	TCTN2	tectonic family member 2	2.2217	0	1.06151	0
NM_004455	2134	EXTL1	exostoses (multiple)-like 1	2.22202	1.1516	2.83427	0.696396
NM_033260	94234	FOXQ1	forkhead box Q1	2.22415	0	1.94928	0
NM_004877	9535	GMFG	glia maturation factor, gamma	2.22608	0.829571	3.29906	0.409993
NM_002149	3241	HPCAL1	hippocalcin-like 1	2.22831	3.54743	15.9415	7.3335
NM_015457	25921	ZDHHC5	zinc finger, DHHC-type containing 5	2.23108	2.91038	12.3371	4.46882
NM_001171654	51088	KLHL5	kelch-like 5 (Drosophila)	2.23673	1.0426	1.34059	0.594688
NM_001242865	3275	PRMT2	protein arginine methyltransferase 2	2.24319	0	2.21137	0
NM_199161	6288	SAA1	serum amyloid A1	2.24383	0.388603	0.929724	0.102249
NR_024337	574036	C1orf133	chromosome 1 open reading frame 133	2.24595	1.88214	3.37476	1.68385
NM_013381	29953	TRHDE	thyrotropin-releasing hormone degrading enzyme	2.24633	1.76096	5.69566	1.47558
NM_001013437	81929	SEH1L	SEH1-like (S. cerevisiae)	2.24903	0	3.69486	0
NM_152486	148398	SAMD11	sterile alpha motif domain containing 11	2.25317	2.46687	10.038	2.9425
NM_024328	79178	THTPA	thiamine triphosphatase	2.25521	0	1.91764	0
NM_001174101	80758	PRR7	proline rich 7 (synaptic)	2.25798	2.6052	5.18552	3.31049
NM_000615	4684	NCAM1	neural cell adhesion molecule 1	2.25819	1.07749	2.99478	0.62242
NM_001615	72	ACTG2	actin, gamma 2, smooth muscle, enteric	2.26168	1.74396	32.6884	1.44187
NM_199263	55901	THSD1	thrombospondin, type I, domain containing 1	2.26402	0.500436	0	0.165818
NM_017858	54962	TIPIN	TIMELESS interacting protein	2.27031	0	0.733826	0
NM_001048230	134	ADORA1	adenosine A1 receptor	2.2715	0	1.1941	0
NM_031866	8325	FZD8	frizzled family receptor 8	2.27305	1.71384	3.89194	1.3999
NM_018335	55778	ZNF839	zinc finger protein 839	2.28113	1.15609	0.545446	0.691051
NR_038241	55591	VEZT	vezatin, adherens junctions transmembrane protein	2.28436	0	0	0
NM_001008215	493753	COA5	cytochrome C oxidase assembly factor 5	2.28454	1.54135	5.07418	1.1574
NM_006762	7805	LAPTM5	lysosomal protein transmembrane 5	2.28489	0.750146	2.00305	0.33616
NM_001126058	93099	DMKN	dermokine	2.28714	0	1.90615	0
NM_002745	5594	MAPK1	mitogen-activated protein kinase 1	2.2883	3.42871	20.993	6.58197
NM_018366	55330	CNO	cappuccino homolog (mouse)	2.29296	2.92506	7.92582	4.46121
NM_019009	54472	TOLLIP	toll interacting protein	2.29351	3.44015	17.1236	6.629
NM_015537	26012	NELF	nasal embryonic LHRH factor	2.29416	1.97859	5.16915	1.84611
NM_001204398	5308	PITX2	paired-like homeodomain 2	2.29513	1.71902	3.30074	1.40004
NM_030818	81576	CCDC130	coiled-coil domain containing 130	2.29663	2.78848	6.49561	3.92795
NM_001127196	7555	CNBP	CCHC-type zinc finger, nucleic acid binding protein	2.29807	0	9.71443	0
NM_018077	55131	RBM28	RNA binding motif protein 28	2.29872	1.59641	3.40123	1.22607
NM_006315	10336	PCGF3	polycomb group ring finger 3	2.30014	2.55119	2.71284	3.13708
NM_024958	80023	NRSN2	neurensin 2	2.30059	3.84643	24.1139	9.00272
NM_004675	9077	DIRAS3	DIRAS family, GTP-binding RAS-like 3	2.30908	0.858115	3.60835	0.422325
NM_005380	4681	NBL1	neuroblastoma, suppression of tumorigenicity 1	2.31285	6.1102	112.564	45.2978
NM_001143819	53373	TPCN1	two pore segment channel 1	2.31858	0	1.84451	0
NM_001105551	55769	ZNF83	zinc finger protein 83	2.31916	0	4.34876	0
NM_001034914	30818	KCNIP3	Kv channel interacting protein 3, calsenilin	2.3203	1.18072	2.81642	0.705766
NM_019109	56052	ALG1	asparagine-linked glycosylation 1, beta-1,4-mannosyltransferase homolog (S. cerevisiae)	2.3243	1.702	5.66023	1.35998
NM_003981	9055	PRC1	protein regulator of cytokinesis 1	2.33088	2.18662	7.19251	2.2271
NM_203388	6050	RNH1	ribonuclease/angiogenin inhibitor 1	2.33255	5.65506	57.8216	32.9571
NR_003563	728233	PI4KAP1	phosphatidylinositol 4-kinase, catalytic, alpha pseudogene 1	2.33641	0	2.32439	0
NM_058167	118424	UBE2J2	ubiquitin-conjugating enzyme E2, J2	2.33651	3.3516	16.1342	6.1637
NM_006218	5290	PIK3CA	phosphoinositide-3-kinase, catalytic, alpha polypeptide	2.33752	1.76613	2.17318	1.44957
NM_002997	6382	SDC1	syndecan 1	2.33754	4.32618	31.8845	12.8831
NM_005146	9092	SART1	squamous cell carcinoma antigen recognized by T cells	2.3421	1.83955	8.62438	1.57774
NM_001193622	390940	LOC390940	hypothetical protein LOC390940	2.34248	0	0	0
NM_012310	24137	KIF4A	kinesin family member 4A	2.34438	0.407355	2.00163	0.106184
NM_182612	347862	PDDC1	Parkinson disease 7 domain containing 1	2.34487	3.16821	11.3004	5.34693
NM_018225	55234	SMU1	smu-1 suppressor of mec-8 and unc-52 homolog (C. elegans)	2.35273	0	4.05048	0
NM_030810	81567	TXNDC5	thioredoxin domain containing 5 (endoplasmic reticulum)	2.35504	6.68526	84.0528	68.0491
NM_012199	26523	EIF2C1	eukaryotic translation initiation factor 2C, 1	2.35639	1.06741	0.397594	0.597425
NM_001085471	1112	FOXN3	forkhead box N3	2.35985	0	1.94142	0
NM_001002269	51010	EXOSC3	exosome component 3	2.3685	0	1.182	0
NM_198317	339451	KLHL17	kelch-like 17 (Drosophila)	2.36858	1.42947	0	0.978328
NR_027473	22992	KDM2A	lysine (K)-specific demethylase 2A	2.37301	0	2.1561	0
NM_004815	9411	ARHGAP29	Rho GTPase activating protein 29	2.37642	1.95324	5.73247	1.76552
NR_003051	6023	RMRP	RNA component of mitochondrial RNA processing endoribonuclease	2.38159	2.12607	0.349924	2.08358
NM_033276	91419	XRCC6BP1	XRCC6 binding protein 1	2.38598	0.564586	0.891493	0.199968
NM_001080477	55714	ODZ3	odz, odd Oz/ten-m homolog 3 (Drosophila)	2.38687	0	2.2832	0
NM_014939	22878	TRAPPC8	trafficking protein particle complex 8	2.39071	1.39082	2.70741	0.92864
NR_023921	55449	C14orf167	chromosome 14 open reading frame 167	2.39167	0	1.28816	0
NR_037612	100526833	SEPT5-GP1BB	SEPT5-GP1BB readthrough	2.39373	1.49425	2.41955	1.05684
NM_004961	2564	GABRE	gamma-aminobutyric acid (GABA) A receptor, epsilon	2.39757	0	2.38083	0
NM_148170	1075	CTSC	cathepsin C	2.39801	1.6249	6.27288	1.23468
NM_001042663	57449	PLEKHG5	pleckstrin homology domain containing, family G (with RhoGef domain) member 5	2.39958	0	1.67833	0
NM_181458	5077	PAX3	paired box 3	2.40149	0	0.714274	0
NM_005566	3939	LDHA	lactate dehydrogenase A	2.41109	7.75931	132.868	139.117
NM_001174105	929	CD14	CD14 molecule	2.41398	0.528047	0.492362	0.173939
NM_001184825	5669	PSG1	pregnancy specific beta-1-glycoprotein 1	2.41548	2.23793	13.9703	2.29207
NR_024388	152217	LOC152217	hypothetical LOC152217	2.41613	2.48501	5.96316	2.88607
NM_015635	26130	GAPVD1	GTPase activating protein and VPS9 domains 1	2.41775	0	0.910425	0
NM_003157	6787	NEK4	NIMA (never in mitosis gene a)-related kinase 4	2.41842	1.09769	2.06486	0.613159
NM_022147	64108	RTP4	receptor (chemosensory) transporter protein 4	2.42357	1.21547	0.673767	0.723892
NM_005173	489	ATP2A3	ATPase, Ca++ transporting, ubiquitous	2.42768	0.490593	4.34114	0.147469
NM_001005745	8650	NUMB	numb homolog (Drosophila)	2.42961	2.741	12.8522	3.63283
NM_020238	3619	INCENP	inner centromere protein antigens 135/155kDa	2.43547	0	0.771013	0
NM_004221	9235	IL32	interleukin 32	2.43761	1.61211	3.84702	1.21033
NM_002091	2922	GRP	gastrin-releasing peptide	2.43828	2.15676	10.0308	2.11485
NM_001199155	11143	KAT7	K(lysine) acetyltransferase 7	2.43913	0	1.02812	0
NM_020663	57381	RHOJ	ras homolog gene family, member J	2.44003	1.31423	0.512813	0.834012
NM_001255	991	CDC20	cell division cycle 20 homolog (S. cerevisiae)	2.44114	2.73579	9.60434	3.59098
NM_183238	100289635	ZNF605	zinc finger protein 605	2.44289	0	0	0
NM_001082488	728635	DHRS4L1	dehydrogenase/reductase (SDR family) member 4 like 1	2.45423	0	1.47725	0
NM_001006681	474343	SPIN2B	spindlin family, member 2B	2.45566	1.25646	2.28839	0.760567
NM_001004722	8440	NCK2	NCK adaptor protein 2	2.4566	0	1.99216	0
NM_000576	3553	IL1B	interleukin 1, beta	2.45706	1.01537	3.93921	0.536864
NM_015155	23185	LARP4B	La ribonucleoprotein domain family, member 4B	2.47021	0	5.18762	0
NR_028025	58487	CREBZF	CREB/ATF bZIP transcription factor	2.47072	0	0	0
NM_001311	1396	CRIP1	cysteine-rich protein 1 (intestinal)	2.47256	6.53397	147.379	58.4585
NM_015379	25798	BRI3	brain protein I3	2.47335	7.23857	200.815	99.8842
NM_203434	389792	IER5L	immediate early response 5-like	2.47783	3.90522	17.6813	9.08645
NM_000725	784	CACNB3	calcium channel, voltage-dependent, beta 3 subunit	2.47993	1.40144	3.2772	0.921755
NR_036577	54840	APTX	aprataxin	2.48229	0	0	0
NM_018660	55893	ZNF395	zinc finger protein 395	2.48406	0	5.1095	0
NM_004528	4259	MGST3	microsomal glutathione S-transferase 3	2.48744	5.08973	52.5732	21.5686
NM_018204	26586	CKAP2	cytoskeleton associated protein 2	2.48838	2.41926	7.24054	2.67811
NM_138555	9493	KIF23	kinesin family member 23	2.48971	1.1905	2.99656	0.688232
NM_016422	50862	RNF141	ring finger protein 141	2.49042	2.46969	7.2483	2.79726
NM_001012513	2922	GRP	gastrin-releasing peptide	2.49071	1.56764	7.18172	1.13297
NM_145056	147906	DACT3	dapper, antagonist of beta-catenin, homolog 3 (Xenopus laevis)	2.49327	1.65863	9.19978	1.25496
NM_007195	11201	POLI	polymerase (DNA directed) iota	2.49429	0	2.15159	0
NM_177477	66004	LYNX1	Ly6/neurotoxin 1	2.49968	1.37579	2.3812	0.893133
NM_001897	1464	CSPG4	chondroitin sulfate proteoglycan 4	2.50007	3.95575	24.3521	9.38678
NM_199227	254042	METAP1D	methionyl aminopeptidase type 1D (mitochondrial)	2.50229	0	1.98095	0
NM_006500	4162	MCAM	melanoma cell adhesion molecule	2.50508	3.38442	17.4816	6.11479
NM_001099294	85352	KIAA1644	KIAA1644	2.51115	0.712732	0	0.286022
NM_022776	114885	OSBPL11	oxysterol binding protein-like 11	2.51878	1.07336	3.45884	0.57968
NM_004093	1948	EFNB2	ephrin-B2	2.52176	2.52564	13.3059	2.9297
NM_001071	7298	TYMS	thymidylate synthetase	2.52282	4.32885	38.4442	12.519
NM_203413	23587	C17orf81	chromosome 17 open reading frame 81	2.52561	0	2.6042	0
NM_004285	9563	H6PD	hexose-6-phosphate dehydrogenase (glucose 1-dehydrogenase)	2.52823	2.74881	14.4918	3.56913
NM_021216	58491	ZNF71	zinc finger protein 71	2.53335	0.583384	2.08363	0.200753
NM_001136271	137814	NKX2-6	NK2 homeobox 6	2.53801	0.931975	2.10784	0.447709
NM_001127211	57698	KIAA1598	KIAA1598	2.54175	0	0	0
NM_001419	1994	ELAVL1	ELAV (embryonic lethal, abnormal vision, Drosophila)-like 1 (Hu antigen R)	2.54747	1.88215	5.26639	1.57638
NM_144574	91833	WDR20	WD repeat domain 20	2.54887	1.02381	2.83147	0.530426
NM_014333	23705	CADM1	cell adhesion molecule 1	2.55046	1.07516	2.57314	0.577175
NM_002264	3836	KPNA1	karyopherin alpha 1 (importin alpha 5)	2.55796	2.44091	9.59787	2.69731
NM_001007269	79760	GEMIN7	gem (nuclear organelle) associated protein 7	2.56944	0	0.71804	0
NM_198437	6790	AURKA	aurora kinase A	2.5825	1.10058	2.6547	0.593379
NM_001114752	1604	CD55	CD55 molecule, decay accelerating factor for complement (Cromer blood group)	2.58277	0	0	0
NM_031922	85021	REPS1	RALBP1 associated Eps domain containing 1	2.58389	0	0	0
NM_052813	64170	CARD9	caspase recruitment domain family, member 9	2.58863	0.89677	2.96032	0.420163
NM_021197	58189	WFDC1	WAP four-disulfide core domain 1	2.58998	1.19258	3.02872	0.674606
NM_153360	164284	APCDD1L	adenomatosis polyposis coli down-regulated 1-like	2.59208	2.50089	21.5978	2.82848
NM_001130042	1429	CRYZ	crystallin, zeta (quinone reductase)	2.59426	0	0	0
NM_003631	8505	PARG	poly (ADP-ribose) glycohydrolase	2.59648	0	1.60291	0
NM_005311	2887	GRB10	growth factor receptor-bound protein 10	2.60035	0	0	0
NM_001190349	93099	DMKN	dermokine	2.60465	0	2.48151	0
NM_002090	2921	CXCL3	chemokine (C-X-C motif) ligand 3	2.60496	1.18161	5.78244	0.663348
NM_017929	55670	PEX26	peroxisomal biogenesis factor 26	2.60523	0	3.89521	0
NM_015444	25907	TMEM158	transmembrane protein 158 (gene/pseudogene)	2.61024	3.31923	12.5916	5.72743
NM_001012320	55900	ZNF302	zinc finger protein 302	2.61108	0	1.14243	0
NM_001037675	400818	NBPF9	neuroblastoma breakpoint family, member 9	2.612	0	2.35613	0
NM_079837	54971	BANP	BTG3 associated nuclear protein	2.61631	0	1.36407	0
NR_023347	124936	CYB5D2	cytochrome b5 domain containing 2	2.61903	0	0	0
NM_001098797	84969	TOX2	TOX high mobility group box family member 2	2.62885	1.78952	6.61996	1.40227
NR_030775	149345	SHISA4	shisa homolog 4 (Xenopus laevis)	2.63012	0	4.94666	0
NM_172315	4212	MEIS2	Meis homeobox 2	2.63035	2.45069	11.0778	2.68023
NM_005996	6926	TBX3	T-box 3	2.63073	2.75605	16.5072	3.52206
NM_001100621	55028	C17orf80	chromosome 17 open reading frame 80	2.63462	0	1.19398	0
NM_014299	23476	BRD4	bromodomain containing 4	2.63968	0	4.9333	0
NM_001190317	51447	IP6K2	inositol hexakisphosphate kinase 2	2.64157	0	6.0349	0
NM_032827	84913	ATOH8	atonal homolog 8 (Drosophila)	2.64394	2.37178	9.26785	2.4887
NM_032261	84221	C21orf56	chromosome 21 open reading frame 56	2.65773	2.90738	10.2587	4.0365
NM_005400	5581	PRKCE	protein kinase C, epsilon	2.65894	0	2.14312	0
NM_020404	57124	CD248	CD248 molecule, endosialin	2.65933	7.07368	383.18	84.6492
NM_152482	148223	C19orf25	chromosome 19 open reading frame 25	2.65951	2.34611	7.45974	2.42015
NM_025082	80152	CENPT	centromere protein T	2.66274	2.85744	9.39834	3.86801
NM_001032279	9986	RCE1	RCE1 homolog, prenyl protein peptidase (S. cerevisiae)	2.66606	0	1.68218	0
NM_015453	25917	THUMPD3	THUMP domain containing 3	2.67299	1.16924	1.45083	0.645503
NM_000617	4891	SLC11A2	solute carrier family 11 (proton-coupled divalent metal ion transporters), member 2	2.67489	0	0	0
NM_152600	163033	ZNF579	zinc finger protein 579	2.67954	2.29354	6.57147	2.29126
NM_012268	23646	PLD3	phospholipase D family, member 3	2.68871	4.19397	38.8723	10.9636
NM_001134369	9209	LRRFIP2	leucine rich repeat (in FLII) interacting protein 2	2.68942	4.12587	12.8145	10.365
NM_005523	3207	HOXA11	homeobox A11	2.69315	1.9653	7.96941	1.6701
NM_014220	4071	TM4SF1	transmembrane 4 L six family member 1	2.70151	2.17384	20.7247	2.04326
NM_001098621	26175	C14orf109	chromosome 14 open reading frame 109	2.70192	0	1.12495	0
NM_001170536	55210	ATAD3A	ATPase family, AAA domain containing 3A	2.70339	0	2.89404	0
NM_001105199	80775	TMEM177	transmembrane protein 177	2.71697	0	0.771797	0
NM_005953	4502	MT2A	metallothionein 2A	2.71809	7.35537	247.307	105.559
NM_001253	988	CDC5L	CDC5 cell division cycle 5-like (S. pombe)	2.72171	1.78204	9.81188	1.36309
NM_004071	1195	CLK1	CDC-like kinase 1	2.73406	0	0	0
NM_005920	4209	MEF2D	myocyte enhancer factor 2D	2.73603	1.86999	2.32719	1.491
NM_172349	64324	NSD1	nuclear receptor binding SET domain protein 1	2.74642	0	0.683263	0
NM_001128226	22894	DIS3	DIS3 mitotic control homolog (S. cerevisiae)	2.7474	0	1.34374	0
NM_005302	2861	GPR37	G protein-coupled receptor 37 (endothelin receptor type B-like)	2.75014	0.432927	2.8258	0.102926
NM_001242848	81847	RNF146	ring finger protein 146	2.75363	0	2.94567	0
NM_003877	8835	SOCS2	suppressor of cytokine signaling 2	2.76209	0	1.75578	0
NM_001323	1474	CST6	cystatin E/M	2.79887	1.67226	3.65076	1.20341
NM_000965	5915	RARB	retinoic acid receptor, beta	2.80672	0	2.07525	0
NM_006916	6120	RPE	ribulose-5-phosphate-3-epimerase	2.80773	0	2.87357	0
NM_004295	9618	TRAF4	TNF receptor-associated factor 4	2.81468	1.92293	7.19701	1.56176
NM_001242849	81847	RNF146	ring finger protein 146	2.81726	0	3.95246	0
NM_000885	3676	ITGA4	integrin, alpha 4 (antigen CD49D, alpha 4 subunit of VLA-4 receptor)	2.82278	2.79675	13.8399	3.5279
NM_000048	435	ASL	argininosuccinate lyase	2.82614	3.01084	10.9414	4.32492
NM_014580	29988	SLC2A8	solute carrier family 2 (facilitated glucose transporter), member 8	2.82701	0	2.35817	0
NM_001193369	11083	DIDO1	death inducer-obliterator 1	2.83321	0	2.54229	0
NM_025239	80380	PDCD1LG2	programmed cell death 1 ligand 2	2.83413	1.2652	1.08356	0.705349
NM_005781	10188	TNK2	tyrosine kinase, non-receptor, 2	2.84392	0	2.78697	0
NM_001077494	4791	NFKB2	nuclear factor of kappa light polypeptide gene enhancer in B-cells 2 (p49/p100)	2.84624	0	0	0
NM_199141	10498	CARM1	coactivator-associated arginine methyltransferase 1	2.8478	3.76572	26.1345	7.74076
NM_000629	3454	IFNAR1	interferon (alpha, beta and omega) receptor 1	2.85075	1.58637	8.86671	1.06914
NM_002882	5902	RANBP1	RAN binding protein 1	2.86395	3.39281	21.9259	5.7934
NM_138770	90557	CCDC74A	coiled-coil domain containing 74A	2.86675	1.75179	2.85726	1.2887
NM_000954	5730	PTGDS	prostaglandin D2 synthase 21kDa (brain)	2.86808	3.63357	40.7753	6.97103
NM_001814	1075	CTSC	cathepsin C	2.86897	4.28761	48.269	11.4282
NM_003326	7292	TNFSF4	tumor necrosis factor (ligand) superfamily, member 4	2.87298	0.602261	4.90741	0.193511
NM_017902	55662	HIF1AN	hypoxia inducible factor 1, alpha subunit inhibitor	2.8763	1.3527	0.855838	0.794001
NM_001135734	171017	ZNF384	zinc finger protein 384	2.88008	0	0	0
NM_001102654	4908	NTF3	neurotrophin 3	2.88404	2.27651	6.85267	2.17956
NM_000584	3576	IL8	interleukin 8	2.90446	3.89011	49.8432	8.4066
NM_197955	84419	C15orf48	chromosome 15 open reading frame 48	2.90817	0.978009	3.34051	0.446205
NM_032199	84159	ARID5B	AT rich interactive domain 5B (MRF1-like)	2.91213	0	2.93876	0
NM_012194	25758	C11orf41	chromosome 11 open reading frame 41	2.91297	0	0	0
NM_181719	255104	TMCO4	transmembrane and coiled-coil domains 4	2.91618	0	2.22419	0
NM_018235	55748	CNDP2	CNDP dipeptidase 2 (metallopeptidase M20 family)	2.93135	0	2.02789	0
NM_138638	1073	CFL2	cofilin 2 (muscle)	2.93659	3.92634	0	8.57662
NM_000504	2159	F10	coagulation factor X	2.94464	2.86807	13.1032	3.70957
NM_032120	84060	C7orf64	chromosome 7 open reading frame 64	2.96558	0.890923	2.98263	0.379941
NM_017512	55556	ENOSF1	enolase superfamily member 1	2.98064	0	2.55464	0
NM_199511	151887	CCDC80	coiled-coil domain containing 80	2.98356	6.77926	176.081	64.5111
NM_152743	221927	BRAT1	BRCA1-associated ATM activator 1	2.99177	2.35089	8.82191	2.29105
NM_032993	54433	GAR1	GAR1 ribonucleoprotein homolog (yeast)	2.99394	0	0	0
NM_198055	7593	MZF1	myeloid zinc finger 1	2.99746	0	0	0
NM_194247	220988	HNRNPA3	heterogeneous nuclear ribonucleoprotein A3	3.00059	2.85782	12.4206	3.62663
NR_026723	84324	SARNP	SAP domain containing ribonucleoprotein	3.00765	0	4.17271	0
NM_001114091	996	CDC27	cell division cycle 27 homolog (S. cerevisiae)	3.02282	0	1.83575	0
NM_020918	57678	GPAM	glycerol-3-phosphate acyltransferase, mitochondrial	3.02648	0	0	0
NM_002231	3732	CD82	CD82 molecule	3.02992	2.38205	9.83597	2.34851
NM_014335	23741	EID1	EP300 interacting inhibitor of differentiation 1	3.03367	5.4749	81.9742	26.0267
NM_004350	864	RUNX3	runt-related transcription factor 3	3.03701	1.3892	4.73538	0.808549
NR_001564	7503	XIST	X (inactive)-specific transcript (non-protein coding)	3.03926	0.178191	4.36311	0.016301
NM_031892	30011	SH3KBP1	SH3-domain kinase binding protein 1	3.04642	2.92254	7.38645	3.83384
NM_080647	6899	TBX1	T-box 1	3.04792	0.306329	3.66136	0.045213
NR_029427	64743	WDR13	WD repeat domain 13	3.04949	0	5.68072	0
NM_032042	83989	FAM172A	family with sequence similarity 172, member A	3.06276	0	1.47772	0
NM_004335	684	BST2	bone marrow stromal cell antigen 2	3.06915	3.51287	33.9078	6.16828
NM_001037330	147166	TRIM16L	tripartite motif containing 16-like	3.06951	2.21338	9.90371	1.99402
NM_152516	150684	COMMD1	copper metabolism (Murr1) domain containing 1	3.07412	3.95289	28.7227	8.575
NM_014421	27123	DKK2	dickkopf homolog 2 (Xenopus laevis)	3.07665	0.878641	5.26875	0.360134
NM_001127715	134957	STXBP5	syntaxin binding protein 5 (tomosyn)	3.0822	0	4.05454	0
NR_037601	100507217	LOC100507217	hypothetical LOC100507217	3.08316	0	4.28679	0
NM_005924	4223	MEOX2	mesenchyme homeobox 2	3.08737	0.530407	3.16102	0.139739
NM_001114092	25917	THUMPD3	THUMP domain containing 3	3.0895	0	2.50449	0
NM_080802	1305	COL13A1	collagen, type XIII, alpha 1	3.09064	1.04184	1.82118	0.478791
NM_005822	10231	RCAN2	regulator of calcineurin 2	3.11603	2.26938	13.3324	2.09024
NM_012249	23433	RHOQ	ras homolog gene family, member Q	3.1171	3.97453	33.4691	8.6409
NM_015894	50861	STMN3	stathmin-like 3	3.1181	1.92591	8.55771	1.47602
NM_152287	92822	ZNF276	zinc finger protein 276	3.12713	0	2.20815	0
NM_004178	6895	TARBP2	TAR (HIV-1) RNA binding protein 2	3.13151	0	2.29334	0
NM_032790	84876	ORAI1	ORAI calcium release-activated calcium modulator 1	3.13287	2.01165	2.47196	1.62575
NM_032012	23731	C9orf5	chromosome 9 open reading frame 5	3.14139	0	2.05128	0
NM_153047	2534	FYN	FYN oncogene related to SRC, FGR, YES	3.14168	0	4.11644	0
NM_001195683	7049	TGFBR3	transforming growth factor, beta receptor III	3.15399	0	2.75032	0
NM_004871	9527	GOSR1	golgi SNAP receptor complex member 1	3.16137	0	2.60432	0
NM_178569	153571	C5orf38	chromosome 5 open reading frame 38	3.16154	0	0	0
NM_207661	79882	ZC3H14	zinc finger CCCH-type containing 14	3.17145	0	2.03528	0
NM_014180	29093	MRPL22	mitochondrial ribosomal protein L22	3.18291	1.27267	2.90262	0.672939
NM_007260	11313	LYPLA2	lysophospholipase II	3.18328	2.22219	2.16906	1.97656
NM_001099670	401466	C8orf59	chromosome 8 open reading frame 59	3.18645	0	3.07593	0
NM_001519	2972	BRF1	BRF1 homolog, subunit of RNA polymerase III transcription initiation factor IIIB (S. cerevisiae)	3.1913	0	6.04622	0
NM_025202	80303	EFHD1	EF-hand domain family, member D1	3.19155	0.919425	4.85822	0.382907
NM_002743	5589	PRKCSH	protein kinase C substrate 80K-H	3.19891	5.18665	65.3205	20.7188
NM_016474	51244	C3orf19	chromosome 3 open reading frame 19	3.19925	1.01031	3.46202	0.445971
NM_000487	410	ARSA	arylsulfatase A	3.2003	2.30489	11.4854	2.12511
NM_015090	23114	NFASC	neurofascin	3.229	0	0	0
NM_174913	161424	C14orf21	chromosome 14 open reading frame 21	3.23824	0	7.30987	0
NM_001098790	58526	MID1IP1	MID1 interacting protein 1 (gastrulation specific G12 homolog (zebrafish))	3.25479	0	5.15002	0
NM_173576	283078	MKX	mohawk homeobox	3.26799	3.11014	20.7255	4.39639
NM_001099784	54620	FBXL19	F-box and leucine-rich repeat protein 19	3.2729	0	3.84193	0
NM_001099274	26277	TINF2	TERF1 (TRF1)-interacting nuclear factor 2	3.28072	0	1.67812	0
NM_001128203	11145	PLA2G16	phospholipase A2, group XVI	3.29763	0	1.82367	0
NM_001161576	23034	SAMD4A	sterile alpha motif domain containing 4A	3.30614	0	5.64285	0
NM_001135651	5610	EIF2AK2	eukaryotic translation initiation factor 2-alpha kinase 2	3.30731	0	10.5388	0
NM_001130480	7444	VRK2	vaccinia related kinase 2	3.31433	0	2.43806	0
NM_017761	55629	PNRC2	proline-rich nuclear receptor coactivator 2	3.31573	2.28477	10.6377	2.0573
NM_014646	9663	LPIN2	lipin 2	3.31682	0	0	0
NM_015419	25878	MXRA5	matrix-remodelling associated 5	3.32124	3.78033	20.4031	7.31171
NR_036522	100128252	LOC100128252	hypothetical LOC100128252	3.33499	0	0.964347	0
NM_203415	23587	C17orf81	chromosome 17 open reading frame 81	3.33548	0	5.70477	0
NM_001130029	285613	RELL2	RELT-like 2	3.33595	0	0	0
NM_146388	51073	MRPL4	mitochondrial ribosomal protein L4	3.33734	0	2.1096	0
NM_000023	6442	SGCA	sarcoglycan, alpha (50kDa dystrophin-associated glycoprotein)	3.34162	0	1.75736	0
NM_199443	7375	USP4	ubiquitin specific peptidase 4 (proto-oncogene)	3.3528	0	2.95303	0
NM_014298	23475	QPRT	quinolinate phosphoribosyltransferase	3.3558	2.56279	7.99666	2.63868
NM_002067	2767	GNA11	guanine nucleotide binding protein (G protein), alpha 11 (Gq class)	3.36625	3.84305	27.5651	7.63534
NM_013332	29923	C7orf68	chromosome 7 open reading frame 68	3.37235	1.49476	0.735738	0.881103
NR_023923	55449	C14orf167	chromosome 14 open reading frame 167	3.38549	0	1.12054	0
NM_078471	399687	MYO18A	myosin XVIIIA	3.41043	0	4.57599	0
NM_006743	5935	RBM3	RNA binding motif (RNP1, RRM) protein 3	3.41713	4.6694	65.0331	13.9187
NM_005685	9569	GTF2IRD1	GTF2I repeat domain containing 1	3.41837	0	3.53401	0
NM_139068	5601	MAPK9	mitogen-activated protein kinase 9	3.42814	0	2.36345	0
NM_004059	883	CCBL1	cysteine conjugate-beta lyase, cytoplasmic	3.4636	0	1.68042	0
NM_001015	6205	RPS11	ribosomal protein S11	3.48509	6.93201	107.968	67.7307
NM_000060	686	BTD	biotinidase	3.49124	1.74174	3.61102	1.16064
NR_038344	100505881	MAGI2-AS3	MAGI2 antisense RNA 3 (non-protein coding)	3.51498	0	4.63607	0
NM_023034	54904	WHSC1L1	Wolf-Hirschhorn syndrome candidate 1-like 1	3.53424	0	2.43864	0
NM_176880	126382	NR2C2AP	nuclear receptor 2C2-associated protein	3.54103	0	3.82551	0
NM_017409	3226	HOXC10	homeobox C10	3.5473	3.9414	29.3191	8.00463
NM_144778	10150	MBNL2	muscleblind-like 2 (Drosophila)	3.54902	0	3.03579	0
NM_002517	4861	NPAS1	neuronal PAS domain protein 1	3.55843	0	0	0
NM_177535	81557	MAGED4B	melanoma antigen family D, 4B	3.56039	0	6.25283	0
NM_145689	322	APBB1	amyloid beta (A4) precursor protein-binding, family B, member 1 (Fe65)	3.57226	0	2.50508	0
NM_015833	104	ADARB1	adenosine deaminase, RNA-specific, B1	3.58098	0	4.82029	0
NM_004993	4287	ATXN3	ataxin 3	3.58645	0	3.10863	0
NM_001128631	79877	DCAKD	dephospho-CoA kinase domain containing	3.59454	0	1.38333	0
NM_018452	729515	C6orf35	chromosome 6 open reading frame 35	3.59661	0	2.52882	0
NM_018469	55852	TEX2	testis expressed 2	3.60858	0	0	0
NM_001269	1104	RCC1	regulator of chromosome condensation 1	3.63344	0	4.43494	0
NR_037939	3206	HOXA10	homeobox A10	3.64033	0	3.55628	0
NM_017518	55559	HAUS7	HAUS augmin-like complex, subunit 7	3.64119	0	4.41093	0
NM_001190274	80204	FBXO11	F-box protein 11	3.64178	1.78955	5.72793	1.20148
NM_080422	5771	PTPN2	protein tyrosine phosphatase, non-receptor type 2	3.6489	0	1.62733	0
NM_003224	10139	ARFRP1	ADP-ribosylation factor related protein 1	3.65139	2.54894	9.90985	2.50555
NM_152339	124044	SPATA2L	spermatogenesis associated 2-like	3.65392	0	0	0
NM_024029	78992	YIPF2	Yip1 domain family, member 2	3.67767	4.08367	34.0478	8.71023
NM_172177	28977	MRPL42	mitochondrial ribosomal protein L42	3.68046	0	2.46614	0
NM_020739	9236	CCPG1	cell cycle progression 1	3.68195	0	6.4792	0
NM_018085	55705	IPO9	importin 9	3.68402	0	3.19651	0
NM_001042476	23589	CARHSP1	calcium regulated heat stable protein 1, 24kDa	3.71249	0	2.60671	0
NM_016951	51192	CKLF	chemokine-like factor	3.72533	2.13363	5.27215	1.6833
NM_001128845	6597	SMARCA4	SWI/SNF related, matrix associated, actin dependent regulator of chromatin, subfamily a, member 4	3.73003	0	0	0
NM_018479	55862	ECHDC1	enoyl CoA hydratase domain containing 1	3.74245	0	3.33989	0
NM_002725	5549	PRELP	proline/arginine-rich end leucine-rich repeat protein	3.74542	1.5869	7.22796	0.929028
NM_001040439	23162	MAPK8IP3	mitogen-activated protein kinase 8 interacting protein 3	3.75298	0	0	0
NM_001184940	203259	C9orf25	chromosome 9 open reading frame 25	3.77569	0	3.20363	0
NM_152753	222663	SCUBE3	signal peptide, CUB domain, EGF-like 3	3.79119	1.48366	44.517	0.814357
NM_018054	55114	ARHGAP17	Rho GTPase activating protein 17	3.80264	0	2.24332	0
NR_028476	27316	RBMX	RNA binding motif protein, X-linked	3.80551	0	5.52252	0
NR_002824	400322	HERC2P2	hect domain and RLD 2 pseudogene 2	3.82098	0	1.90726	0
NR_002604	652966	SNORD10	small nucleolar RNA, C/D box 10	3.82926	0	11.8601	0
NM_198536	374882	TMEM205	transmembrane protein 205	3.83049	0	2.28939	0
NM_017747	54882	ANKHD1	ankyrin repeat and KH domain containing 1	3.85583	0	3.96644	0
NM_001093755	80006	C5orf44	chromosome 5 open reading frame 44	3.86194	0	0	0
NM_015264	23313	KIAA0930	KIAA0930	3.87359	0	4.7582	0
NM_004457	2181	ACSL3	acyl-CoA synthetase long-chain family member 3	3.90099	0	1.93419	0
NM_213645	7453	WARS	tryptophanyl-tRNA synthetase	3.90157	0	0	0
NR_015389	339290	LOC339290	hypothetical LOC339290	3.9068	0	0.952572	0
NM_013296	29899	GPSM2	G-protein signaling modulator 2	3.90989	1.35223	4.04904	0.674274
NM_002162	3385	ICAM3	intercellular adhesion molecule 3	3.93376	0	0	0
NM_001035005	497661	C18orf32	chromosome 18 open reading frame 32	3.94989	0	5.67239	0
NM_002780	5672	PSG4	pregnancy specific beta-1-glycoprotein 4	3.99893	0.55491	17.2966	0.126631
NM_001022	6223	RPS19	ribosomal protein S19	4.02133	7.17413	264.43	75.2659
NM_014171	9419	CRIPT	cysteine-rich PDZ-binding protein	4.02565	1.43191	5.74599	0.733422
NM_005069	6493	SIM2	single-minded homolog 2 (Drosophila)	4.04406	0.867739	6.19746	0.29731
NM_001172665	57799	RAB40C	RAB40C, member RAS oncogene family	4.04478	0	1.94458	0
NM_001123	132	ADK	adenosine kinase	4.05264	0	5.1658	0
NM_020131	56893	UBQLN4	ubiquilin 4	4.08225	0	0	0
NM_003072	6597	SMARCA4	SWI/SNF related, matrix associated, actin dependent regulator of chromatin, subfamily a, member 4	4.11731	0	2.91753	0
NM_020159	56916	SMARCAD1	SWI/SNF-related, matrix-associated actin-dependent regulator of chromatin, subfamily a, containing DEAD/H box 1	4.12887	0	2.84421	0
NM_019895	56650	CLDND1	claudin domain containing 1	4.16959	0	3.66228	0
NM_002716	5519	PPP2R1B	protein phosphatase 2, regulatory subunit A, beta	4.20731	0	3.65437	0
NM_024946	80011	FAM192A	family with sequence similarity 192, member A	4.21339	0	4.52278	0
NM_205843	4782	NFIC	nuclear factor I/C (CCAAT-binding transcription factor)	4.21345	0	8.31503	0
NM_001102663	728936	NBPF16	neuroblastoma breakpoint family, member 16	4.24031	0	1.36771	0
NM_015834	104	ADARB1	adenosine deaminase, RNA-specific, B1	4.29118	0	2.4632	0
NM_001134387	55146	ZDHHC4	zinc finger, DHHC-type containing 4	4.29454	0	4.72486	0
NM_012482	23528	ZNF281	zinc finger protein 281	4.31821	0	2.35012	0
NM_014853	9905	SGSM2	small G protein signaling modulator 2	4.35852	0	2.5222	0
NR_024565	10778	ZNF271	zinc finger protein 271	4.41482	0	0	0
NM_153000	147495	APCDD1	adenomatosis polyposis coli down-regulated 1	4.41589	0.970599	5.54887	0.347952
NM_176795	3265	HRAS	v-Ha-ras Harvey rat sarcoma viral oncogene homolog	4.46867	0	0	0
NM_015714	50486	G0S2	G0/G1switch 2	4.47248	1.13257	6.01002	0.45678
NM_024956	80021	TMEM62	transmembrane protein 62	4.50087	0	3.93146	0
NM_001024946	435	ASL	argininosuccinate lyase	4.50702	0	2.4123	0
NM_178012	347733	TUBB2B	tubulin, beta 2B	4.52131	0	12.0028	0
NM_004723	9181	ARHGEF2	Rho/Rac guanine nucleotide exchange factor (GEF) 2	4.52537	0	3.38137	0
NM_025205	80306	MED28	mediator complex subunit 28	4.55383	0	2.31539	0
NM_001018057	27122	DKK3	dickkopf homolog 3 (Xenopus laevis)	4.57828	5.54654	73.652	22.7551
NM_012192	26515	FXC1	fracture callus 1 homolog (rat)	4.60707	2.11209	10.2806	1.49334
NM_024072	79039	DDX54	DEAD (Asp-Glu-Ala-Asp) box polypeptide 54	4.63537	0	5.08203	0
NM_177996	2036	EPB41L1	erythrocyte membrane protein band 4.1-like 1	4.6356	0	2.4749	0
NM_022574	64599	GIGYF1	GRB10 interacting GYF protein 1	4.64987	0	0	0
NM_001135179	51304	ZDHHC3	zinc finger, DHHC-type containing 3	4.65442	0	4.2152	0
NM_001008910	8576	STK16	serine/threonine kinase 16	4.66548	0	4.84685	0
NM_001166049	2067	ERCC1	excision repair cross-complementing rodent repair deficiency, complementation group 1 (includes overlapping antisense sequence)	4.73327	0	3.36497	0
NM_139164	134429	STARD4	StAR-related lipid transfer (START) domain containing 4	4.73483	0	10.5204	0
NM_201440	51535	PPHLN1	periphilin 1	4.74235	0	3.47247	0
NM_001143789	51535	PPHLN1	periphilin 1	4.76511	0	3.11519	0
NM_001001520	84717	HDGFRP2	hepatoma-derived growth factor-related protein 2	4.82135	0	15.8965	0
NM_001182	501	ALDH7A1	aldehyde dehydrogenase 7 family, member A1	4.823	0	4.14478	0
NM_002542	4968	OGG1	8-oxoguanine DNA glycosylase	4.85737	0	2.88018	0
NM_002421	4312	MMP1	matrix metallopeptidase 1 (interstitial collagenase)	4.89566	6.23231	287.921	35.4807
NM_032195	6651	SON	SON DNA binding protein	4.89726	0	4.35873	0
NM_012237	22933	SIRT2	sirtuin 2	5.11195	0	3.26386	0
NM_024107	79089	TMUB2	transmembrane and ubiquitin-like domain containing 2	5.1839	0	2.33301	0
NM_001146255	79883	PODNL1	podocan-like 1	5.22095	0	0	0
NM_080668	113130	CDCA5	cell division cycle associated 5	5.25563	0	4.76181	0
NM_006291	7127	TNFAIP2	tumor necrosis factor, alpha-induced protein 2	5.26576	0	27.9344	0
NM_003678	8563	THOC5	THO complex 5	5.3389	0	2.45958	0
NR_027406	100129034	LOC100129034	hypothetical LOC100129034	5.42286	0	13.3145	0
NM_001193304	55654	TMEM127	transmembrane protein 127	5.48278	0	3.55076	0
NM_014026	28960	DCPS	decapping enzyme, scavenger	5.51878	1.74099	8.40905	0.93147
NM_001077268	84936	ZFYVE19	zinc finger, FYVE domain containing 19	5.5474	0	4.61836	0
NM_001242603	9584	RBM39	RNA binding motif protein 39	5.57237	0	13.1303	0
NR_034146	22933	SIRT2	sirtuin 2	5.61744	0	6.44613	0
NM_181353	3397	ID1	inhibitor of DNA binding 1, dominant negative helix-loop-helix protein	5.65895	0	10.1996	0
NM_018268	55255	WDR41	WD repeat domain 41	5.72456	2.36921	1.96911	1.76344
NM_001083614	124454	EARS2	glutamyl-tRNA synthetase 2, mitochondrial (putative)	5.75892	0	3.56738	0
NM_152832	23625	FAM89B	family with sequence similarity 89, member B	5.82926	0	0	0
NM_001128847	6597	SMARCA4	SWI/SNF related, matrix associated, actin dependent regulator of chromatin, subfamily a, member 4	5.84401	0	8.69691	0
NM_015891	51362	CDC40	cell division cycle 40 homolog (S. cerevisiae)	5.90263	0	5.38732	0
NM_015361	23518	R3HDM1	R3H domain containing 1	5.94942	0	1.63633	0
NM_015087	23111	SPG20	spastic paraplegia 20 (Troyer syndrome)	6.19901	0	3.56983	0
NM_001102420	7763	ZFAND5	zinc finger, AN1-type domain 5	6.20025	0	7.93843	0
NM_003687	8572	PDLIM4	PDZ and LIM domain 4	6.20548	2.50322	16.755	1.91449
NM_001206879	58190	CTDSP1	CTD (carboxy-terminal domain, RNA polymerase II, polypeptide A) small phosphatase 1	6.24444	0	18.8839	0
NM_014678	9701	PPP6R2	protein phosphatase 6, regulatory subunit 2	6.36063	0	4.99221	0
NM_001039670	25900	IFFO1	intermediate filament family orphan 1	6.36279	0	5.13479	0
NM_130445	80781	COL18A1	collagen, type XVIII, alpha 1	6.41297	3.32795	84.0303	3.90957
NR_002586	6043	SNORA63	small nucleolar RNA, H/ACA box 63	6.49732	0	21.1781	0
NM_018925	56101	PCDHGB5	protocadherin gamma subfamily B, 5	6.6197	0	19.6863	0
NM_016263	51343	FZR1	fizzy/cell division cycle 20 related 1 (Drosophila)	6.64225	0	8.1046	0
NM_024653	79706	PRKRIP1	PRKR interacting protein 1 (IL11 inducible)	6.65201	0	4.78547	0
NM_000159	2639	GCDH	glutaryl-CoA dehydrogenase	6.65683	0	5.3118	0
NM_207291	7392	USF2	upstream transcription factor 2, c-fos interacting	6.9825	0	5.59965	0
NM_002954	6233	RPS27A	ribosomal protein S27a	6.99315	0	8.01843	0
NM_030801	81557	MAGED4B	melanoma antigen family D, 4B	7.12906	0	22.2548	0
NM_203414	23587	C17orf81	chromosome 17 open reading frame 81	7.14158	0	4.01002	0
NM_001122957	10295	BCKDK	branched chain ketoacid dehydrogenase kinase	7.14169	0	4.32555	0
NM_033239	5371	PML	promyelocytic leukemia	7.21572	0	6.09673	0
NM_182557	283149	BCL9L	B-cell CLL/lymphoma 9-like	7.24816	0	0	0
NM_004053	705	BYSL	bystin-like	7.32154	0	4.82093	0
NM_030962	81846	SBF2	SET binding factor 2	7.46733	0	0	0
NM_001031696	23646	PLD3	phospholipase D family, member 3	7.49198	0	18.8801	0
NM_019886	56548	CHST7	carbohydrate (N-acetylglucosamine 6-O) sulfotransferase 7	7.52958	0	0.753835	0
NM_001012456	23480	SEC61G	Sec61 gamma subunit	7.5762	0	24.9126	0
NM_017527	54742	LY6K	lymphocyte antigen 6 complex, locus K	7.57831	2.15726	6.70873	1.28293
NM_001850	1295	COL8A1	collagen, type VIII, alpha 1	7.74824	0	0	0
NR_026982	284942	RPL23AP82	ribosomal protein L23a pseudogene 82	7.83887	0	6.21786	0
NM_005969	4676	NAP1L4	nucleosome assembly protein 1-like 4	8.12409	0	10.6456	0
NM_015959	51075	TMX2	thioredoxin-related transmembrane protein 2	8.13071	0	37.4123	0
NM_015556	26037	SIPA1L1	signal-induced proliferation-associated 1 like 1	8.16203	0	8.46171	0
NM_153718	23636	NUP62	nucleoporin 62kDa	8.49222	0	6.38131	0
NM_032574	84661	DPY30	dpy-30 homolog (C. elegans)	8.52344	0	14.2312	0
NM_007038	11096	ADAMTS5	ADAM metallopeptidase with thrombospondin type 1 motif, 5	8.69729	0	15.5221	0
NM_001142354	5532	PPP3CB	protein phosphatase 3, catalytic subunit, beta isozyme	8.70519	0	7.69046	0
NR_026580	7027	TFDP1	transcription factor Dp-1	8.82482	0	0	0
NM_001102560	84513	PPAPDC1B	phosphatidic acid phosphatase type 2 domain containing 1B	8.87601	0	7.59964	0
NM_138792	123169	LEO1	Leo1, Paf1/RNA polymerase II complex component, homolog (S. cerevisiae)	9.41607	0	7.61173	0
NM_001174159	63898	SH2D4A	SH2 domain containing 4A	9.45668	0	6.07144	0
NM_014217	3776	KCNK2	potassium channel, subfamily K, member 2	9.5612	0	8.55603	0
NR_036610	6428	SRSF3	serine/arginine-rich splicing factor 3	9.60324	0	12.4859	0
NM_078480	22827	PUF60	poly-U binding splicing factor 60KDa	10.2383	0	14.7136	0
NM_206962	3275	PRMT2	protein arginine methyltransferase 2	10.2493	0	9.63537	0
NM_020824	57584	ARHGAP21	Rho GTPase activating protein 21	10.3334	0	0	0
NM_138383	92154	MTSS1L	metastasis suppressor 1-like	10.7115	0	25.2516	0
NM_014145	29058	C20orf30	chromosome 20 open reading frame 30	10.8673	0	7.30167	0
NM_004073	1263	PLK3	polo-like kinase 3	11.0364	0	10.6445	0
NM_000902	4311	MME	membrane metallo-endopeptidase	11.2879	0	13.2388	0
NM_203387	6050	RNH1	ribonuclease/angiogenin inhibitor 1	11.4068	0	28.9805	0
NM_001549	3437	IFIT3	interferon-induced protein with tetratricopeptide repeats 3	11.408	0	10.4632	0
NM_213636	9260	PDLIM7	PDZ and LIM domain 7 (enigma)	11.4274	0	0	0
NM_001033930	7311	UBA52	ubiquitin A-52 residue ribosomal protein fusion product 1	11.9881	0	26.9713	0
NM_005030	5347	PLK1	polo-like kinase 1	13.0344	0	12.4795	0
NM_001113407	8861	LDB1	LIM domain binding 1	13.4965	0	0	0
NR_002912	26781	SNORA67	small nucleolar RNA, H/ACA box 67	13.8692	0	26.6542	0
NM_001142598	8974	P4HA2	prolyl 4-hydroxylase, alpha polypeptide II	13.9281	0	15.6876	0
NM_001204450	9236	CCPG1	cell cycle progression 1	15.5579	0	17.8412	0
NM_001040011	375757	SWI5	SWI5 recombination repair homolog (yeast)	15.9326	0	11.8846	0
NM_001142478	9315	C5orf13	chromosome 5 open reading frame 13	16.8709	0	0	0
NM_014168	29081	METTL5	methyltransferase like 5	17.7208	0	14.1338	0
NM_001136033	22827	PUF60	poly-U binding splicing factor 60KDa	17.8565	0	7.97243	0
NM_012142	23582	CCNDBP1	cyclin D-type binding-protein 1	18.4835	0	17.7926	0
NM_001166358	6472	SHMT2	serine hydroxymethyltransferase 2 (mitochondrial)	19.5888	0	0	0
NR_033202	404266	LOC404266	hypothetical LOC404266	19.9196	0	0	0
NM_152264	91252	SLC39A13	solute carrier family 39 (zinc transporter), member 13	22.2355	0	35.1677	0
NM_004587	6238	RRBP1	ribosome binding protein 1 homolog 180kDa (dog)	22.6552	0	0	0
NM_176793	84545	MRPL43	mitochondrial ribosomal protein L43	22.702	0	20.7095	0
NM_058246	10049	DNAJB6	DnaJ (Hsp40) homolog, subfamily B, member 6	23.916	0	21.3183	0
NM_198335	23193	GANAB	glucosidase, alpha; neutral AB	26.4887	0	0	0
NM_005594	4666	NACA	nascent polypeptide-associated complex alpha subunit	27.6833	0	21.0176	0
NM_001019	6210	RPS15A	ribosomal protein S15a	33.4793	0	30.0115	0
NM_017900	54998	AURKAIP1	aurora kinase A interacting protein 1	34.6884	0	30.053	0
NM_001127229	54998	AURKAIP1	aurora kinase A interacting protein 1	44.7266	0	34.0043	0
NM_001006	6189	RPS3A	ribosomal protein S3A	53.0857	0	54.5767	0
NM_001128205	23213	SULF1	sulfatase 1	56.6961	0	102.832	0
NM_201413	351	APP	amyloid beta (A4) precursor protein	76.9681	0	78.4592	0
NM_001155	309	ANXA6	annexin A6	105.315	0	120.466	0
NM_000088	1277	COL1A1	collagen, type I, alpha 1	140.791	0	4100.05	0
NM_000089	1278	COL1A2	collagen, type I, alpha 2	171.638	0	4413.35	0
